# Supplementary material for: Evidence for Frozen-Niche Variation in a Cosmopolitan Parthenogenetic Soil Mite Species (Acari, Oribatida)
Source: PLoS One. 2014 Nov 19;9(11):e113268. doi: 10.1371/journal.pone.0113268 (PMC4237384; doi:10.1371/journal.pone.0113268)
Supplement: Figure S1 — Maximum Likelihood tree showing the relatedness among individuals of Oppiella nova from different habitats based on nuclear marker (D3 region of the 28S rDNA, 126 individuals). UE (Uelzen), SO (Solling), HA (Hainich), TW (Thuringian Forest) and KW (Kranichstein Forest) refer to the locations of the five forest – grassland gradients studied (see Figure 1 ). (TRE) [file pone.0113268.s001.tre]

#NEXUS
begin taxa;
	dimensions ntax=128;
	taxlabels
	UE_IFG_075
	KW2_F_032
	KW2_F_030
	UE_IFG_070
	KW4_MG_129
	TW_CG_068
	KW4_MG_131
	KW2_F_003
	KW4_MG_137
	UE_IFG_078
	KW3_F_043
	KW2_F_002
	UE_IFG_081
	KW1_IFG_028
	KW2_F_029
	KW2_F_033
	KW2_MG_009
	KW2_MG_007
	KW2_MG_010
	KW3_F_040
	SO3_MG_144
	KW2_F_031
	KW1_F_022
	UE_MG_098
	UE_MG_100
	KW4_CG_121
	HA_IFG_053
	KW2_CG_013
	HA_IFG_061
	HA_IFG_054
	SO3_MG_147
	HA_IFG_055
	HA_IFG_058
	UE_MG_095
	KW4_CG_119
	KW4_CG_107
	KW4_MG_123
	KW4_CG_106
	KW4_CG_118
	KW4_CG_110
	KW4_CG_120
	KW4_MG_136
	KW2_IFG_005
	KW2_IFG_006
	SO1_F_039
	HA_F_049
	KW2_MG_008
	KW4_MG_130
	KW4_MG_140
	KW4_MG_139
	KW1_MG_026
	KW4_MG_133
	KW4_MG_138
	KW4_MG_125
	KW4_MG_141
	KW4_MG_132
	HA_F_051
	HA_F_050
	HA_F_048
	KW4_MG_135
	SO3_MG_143
	KW4_CG_109
	KW4_CG_105
	KW4_CG_117
	KW4_CG_114
	HA_IFG_060
	KW4_CG_111
	KW4_CG_112
	KW4_CG_113
	KW4_MG_124
	KW4_MG_134
	KW4_MG_126
	UE_CG_101
	KW4_MG_127
	UE_MG_096
	UE_CG_102
	KW4_CG_115
	HA_IFG_057
	HA_IFG_059
	HA_IFG_056
	HA_IFG_062
	KW1_CG_024
	HA_IFG_063
	KW4_CG_116
	SO3_MG_146
	KW2_CG_014
	UE_MG_097
	UE_MG_094
	SO2_F_046
	KW4_MG_122
	UE_CG_103
	KW4_CG_108
	UE_MG_099
	KW2_CG_011
	UE_IFG_090
	UE_IFG_083
	UE_IFG_080
	SO1_F_037
	TW_F_066
	TW_IFG_069
	UE_IFG_073
	TW_F_064
	SO1_F_017
	UE_IFG_091
	KW3_F_041
	UE_IFG_084
	UE_IFG_093
	UE_IFG_085
	UE_IFG_087
	UE_IFG_089
	UE_IFG_077
	UE_IFG_076
	SO3_CG_142
	SO3_MG_145
	UE_IFG_074
	UE_IFG_086
	TW_F_065
	KW3_F_042
	SO2_F_045
	UE_IFG_088
	KW2_F_001
	SO1_F_036
	SO1_F_018
	UE_IFG_092
	SO1_F_035
	KW2_F_004
	Berniniella_hauseri_3
	Berniniella_hauseri_2
;
end;
begin trees;
	tree tree_1 = [&R] (((UE_IFG_075:1.545719077397832E-5,((((((KW2_F_032:1.545719077397832E-5,((KW2_F_030:1.545719077397832E-5,((((((UE_IFG_070:1.545719077397832E-5,(((((KW4_MG_129:1.545719077397832E-5,((((TW_CG_068:1.545719077397832E-5,KW4_MG_131:1.545719077397832E-5)[&label=10]:1.545719077397832E-5,(KW2_F_003:1.545719077397832E-5,KW4_MG_137:1.545719077397832E-5)[&label=11]:1.545719077397832E-5)[&l…
end;
begin figtree;
	set appearance.backgroundColorAttribute="User Selection";
	set appearance.backgroundColour=#-1;
	set appearance.branchColorAttribute="User Selection";
	set appearance.branchLineWidth=1.0;
	set appearance.foregroundColour=#-16777216;
	set appearance.selectionColour=#-2144520576;
	set branchLabels.colorAttribute="User Selection";
	set branchLabels.displayAttribute="label";
	set branchLabels.fontName="sansserif";
	set branchLabels.fontSize=8;
	set branchLabels.fontStyle=0;
	set branchLabels.isShown=true;
	set branchLabels.significantDigits=4;
	set layout.expansion=0;
	set layout.layoutType="RECTILINEAR";
	set layout.zoom=0;
	set nodeBars.barWidth=4.0;
	set nodeLabels.colorAttribute="User Selection";
	set nodeLabels.displayAttribute="Node ages";
	set nodeLabels.fontName="sansserif";
	set nodeLabels.fontSize=8;
	set nodeLabels.fontStyle=0;
	set nodeLabels.isShown=false;
	set nodeLabels.significantDigits=4;
	set polarLayout.alignTipLabels=false;
	set polarLayout.angularRange=0;
	set polarLayout.rootAngle=0;
	set polarLayout.rootLength=100;
	set polarLayout.showRoot=true;
	set radialLayout.spread=0.0;
	set rectilinearLayout.alignTipLabels=false;
	set rectilinearLayout.curvature=0;
	set rectilinearLayout.rootLength=100;
	set scale.offsetAge=0.0;
	set scale.rootAge=1.0;
	set scale.scaleFactor=1.0;
	set scale.scaleRoot=false;
	set scaleAxis.automaticScale=true;
	set scaleAxis.fontSize=8.0;
	set scaleAxis.isShown=false;
	set scaleAxis.lineWidth=1.0;
	set scaleAxis.majorTicks=1.0;
	set scaleAxis.origin=0.0;
	set scaleAxis.reverseAxis=false;
	set scaleAxis.showGrid=true;
	set scaleAxis.significantDigits=4;
	set scaleBar.automaticScale=true;
	set scaleBar.fontSize=10.0;
	set scaleBar.isShown=true;
	set scaleBar.lineWidth=1.0;
	set scaleBar.scaleRange=0.0;
	set scaleBar.significantDigits=4;
	set tipLabels.colorAttribute="User Selection";
	set tipLabels.displayAttribute="Names";
	set tipLabels.fontName="sansserif";
	set tipLabels.fontSize=8;
	set tipLabels.fontStyle=0;
	set tipLabels.isShown=true;
	set tipLabels.significantDigits=4;
	set trees.order=true;
	set trees.orderType="decreasing";
	set trees.rooting=false;
	set trees.rootingType="User Selection";
	set trees.transform=false;
	set trees.transformType="cladogram";
end;
