# Supplementary material for: Evidence for Frozen-Niche Variation in a Cosmopolitan Parthenogenetic Soil Mite Species (Acari, Oribatida)
Source: PLoS One. 2014 Nov 19;9(11):e113268. doi: 10.1371/journal.pone.0113268 (PMC4237384; doi:10.1371/journal.pone.0113268)
Supplement: Figure S4 — Bayesian phylogenetic tree showing the relatedness among individuals of Oppiella nova from different habitats based on mitochondrial marker ( COI , 110 individuals UE (Uelzen), SO (Solling), HA (Hainich), TW (Thuringian Forest) and KW (Kranichstein Forest) refer to the locations of the five forest – grassland gradients studied. (TRE) [file pone.0113268.s004.tre]

#NEXUS
begin taxa;
	dimensions ntax=112;
	taxlabels
	Berniniella_hauseri3
	Berniniella_hauseri1
	HA_F_048
	HA_F_049
	HA_F_050
	HA_F_051
	SO1_F_038
	SO1_F_039
	KW2_F_032
	UE_IFG_071
	UE_IFG_072
	UE_IFG_075
	UE_IFG_082
	KW3_F_041
	KW3_F_043
	SO1_F_037
	UE_IFG_080
	UE_IFG_085
	UE_IFG_087
	UE_IFG_091
	UE_IFG_092
	SO1_F_018
	SO1_F_036
	UE_IFG_076
	UE_IFG_077
	UE_IFG_078
	UE_IFG_083
	UE_IFG_089
	UE_IFG_090
	SO3_MG_144
	SO3_MG_145
	TW_CG_067
	TW_CG_068
	KW2_F_002
	KW2_F_030
	HA_IFG_053
	HA_IFG_054
	HA_IFG_056
	HA_IFG_057
	HA_IFG_058
	HA_IFG_059
	HA_IFG_060
	HA_IFG_061
	HA_IFG_062
	KW1_MG_025
	KW1_MG_026
	KW2_IFG_005
	KW2_IFG_006
	KW4_CG_115
	KW4_MG_125
	KW4_MG_132
	KW4_MG_133
	KW4_MG_136
	KW4_MG_138
	KW4_MG_139
	KW4_MG_140
	KW4_MG_141
	UE_CG_101
	UE_CG_103
	UE_MG_097
	UE_MG_098
	UE_MG_099
	KW4_CG_106
	KW4_CG_107
	KW4_MG_126
	KW4_MG_135
	SO3_MG_143
	SO3_MG_146
	KW2_CG_014
	KW4_CG_113
	KW2_MG_008
	KW4_CG_119
	KW4_MG_122
	KW1_IFG_027
	KW1_IFG_028
	SO1_F_035
	KW2_F_003
	KW2_F_004
	KW3_F_042
	SO1_F_017
	UE_IFG_070
	UE_IFG_081
	TW_F_065
	UE_IFG_079
	UE_IFG_084
	UE_IFG_088
	KW2_F_033
	KW2_F_031
	KW2_F_034
	KW3_F_022
	KW4_CG_105
	KW4_CG_109
	KW4_CG_110
	KW4_CG_111
	KW4_CG_112
	KW4_CG_114
	KW4_CG_117
	KW4_CG_118
	KW4_CG_120
	KW4_CG_121
	KW4_CG_108
	TW_F_064
	TW_F_066
	KW2_MG_007
	KW2_MG_009
	KW2_MG_010
	KW4_MG_129
	KW4_MG_131
	KW4_MG_137
	UE_CG_104
	KW2_CG_011
	KW4_CG_116
;
end;
begin trees;
	tree con_50_majrule = [&R] (Berniniella_hauseri3:0.011227,Berniniella_hauseri1:0.00947,((((((((HA_F_048:0.008022,HA_F_049:0.008099,HA_F_050:0.007943,HA_F_051:0.008079,SO1_F_038:0.00802)[&label=0.87]:0.024611,SO1_F_039:0.018415)[&label=0.99]:0.087982,((KW2_F_032:0.008075,UE_IFG_071:0.008106,UE_IFG_072:0.008047,UE_IFG_075:0.008223,UE_IFG_082:0.008051)[&label=1.0]:0.041328,(KW3_F_041:0.024267,KW3_F_…
	tree con_50_majrule = [&R] (Berniniella_hauseri3:0.011227,Berniniella_hauseri1:0.00947,((((((((HA_F_048:0.008022,HA_F_049:0.008099,HA_F_050:0.007943,HA_F_051:0.008079,SO1_F_038:0.00802):0.024611,SO1_F_039:0.018415):0.087982,((KW2_F_032:0.008075,UE_IFG_071:0.008106,UE_IFG_072:0.008047,UE_IFG_075:0.008223,UE_IFG_082:0.008051):0.041328,(KW3_F_041:0.024267,KW3_F_043:0.008057,SO1_F_037:0.008135,UE_IFG…
end;
begin figtree;
	set appearance.backgroundColorAttribute="User Selection";
	set appearance.backgroundColour=#-1;
	set appearance.branchColorAttribute="User Selection";
	set appearance.branchLineWidth=1.0;
	set appearance.foregroundColour=#-16777216;
	set appearance.selectionColour=#-2144520576;
	set branchLabels.colorAttribute="User Selection";
	set branchLabels.displayAttribute="label";
	set branchLabels.fontName="sansserif";
	set branchLabels.fontSize=8;
	set branchLabels.fontStyle=0;
	set branchLabels.isShown=true;
	set branchLabels.significantDigits=4;
	set layout.expansion=0;
	set layout.layoutType="RECTILINEAR";
	set layout.zoom=0;
	set nodeBars.barWidth=4.0;
	set nodeLabels.colorAttribute="User Selection";
	set nodeLabels.displayAttribute="Node ages";
	set nodeLabels.fontName="sansserif";
	set nodeLabels.fontSize=8;
	set nodeLabels.fontStyle=0;
	set nodeLabels.isShown=false;
	set nodeLabels.significantDigits=4;
	set polarLayout.alignTipLabels=false;
	set polarLayout.angularRange=0;
	set polarLayout.rootAngle=0;
	set polarLayout.rootLength=100;
	set polarLayout.showRoot=true;
	set radialLayout.spread=0.0;
	set rectilinearLayout.alignTipLabels=false;
	set rectilinearLayout.curvature=0;
	set rectilinearLayout.rootLength=100;
	set scale.offsetAge=0.0;
	set scale.rootAge=1.0;
	set scale.scaleFactor=1.0;
	set scale.scaleRoot=false;
	set scaleAxis.automaticScale=true;
	set scaleAxis.fontSize=8.0;
	set scaleAxis.isShown=false;
	set scaleAxis.lineWidth=1.0;
	set scaleAxis.majorTicks=1.0;
	set scaleAxis.origin=0.0;
	set scaleAxis.reverseAxis=false;
	set scaleAxis.showGrid=true;
	set scaleAxis.significantDigits=4;
	set scaleBar.automaticScale=true;
	set scaleBar.fontSize=10.0;
	set scaleBar.isShown=true;
	set scaleBar.lineWidth=1.0;
	set scaleBar.scaleRange=0.0;
	set scaleBar.significantDigits=4;
	set tipLabels.colorAttribute="User Selection";
	set tipLabels.displayAttribute="Names";
	set tipLabels.fontName="sansserif";
	set tipLabels.fontSize=8;
	set tipLabels.fontStyle=0;
	set tipLabels.isShown=true;
	set tipLabels.significantDigits=4;
	set trees.order=true;
	set trees.orderType="decreasing";
	set trees.rooting=false;
	set trees.rootingType="User Selection";
	set trees.transform=false;
	set trees.transformType="cladogram";
end;
