# Supplementary material for: Evidence for Frozen-Niche Variation in a Cosmopolitan Parthenogenetic Soil Mite Species (Acari, Oribatida)
Source: PLoS One. 2014 Nov 19;9(11):e113268. doi: 10.1371/journal.pone.0113268 (PMC4237384; doi:10.1371/journal.pone.0113268)
Supplement: Table S1 — Non-synonymous amino acid substitutions among COI sequences of Oppiella nova from F, G, IFG and MG. Non-synonymous substitutions are highlighted in red and positions in the COI fragment are indicated; individuals affected are from Kranichstein Forest (KW), Thuringian Forest (TW) and Uelzen (UE). (XLSX) [file pone.0113268.s005.xlsx]

## Sheet: Table S5
Individual	Habitat	Position in amino acid sequence
		110 - 128 (5'-3')	193 - 197 (5'-3')	220 - 229 (5'-3')
KW_041	F	AGAGAGTGWTVYPPLAGNL	VLAGA	PILYHNLFWF
KW_011	G	AGTGAGTGWTVYPPLAGNL	VLAGA	PILYQHLFWF
KW_116	G	AGAGAGTGWTVYPPLAGNL	VLAGA	PILYHNLFWF
KW_105, 109-112, 117-118, 120-121	G	AGAGAGTGWTVYPPLAGSL	VLAGA	PILYQHLFWF
KW_025	MG	AGAGAGTGWTVYPPLAGNL	VLTGA	PILYQHLFWF
TW_064, 066	F	AGAGAGTGWTVYPPLSGNL	VLAGA	PILYQHLFWF
UE_080	IFG	AGAGAGTGWTVYPPLAGNL	VLAGA	PILYQHLFSF
