# Supplementary material for: Evidence for Frozen-Niche Variation in a Cosmopolitan Parthenogenetic Soil Mite Species (Acari, Oribatida)
Source: PLoS One. 2014 Nov 19;9(11):e113268. doi: 10.1371/journal.pone.0113268 (PMC4237384; doi:10.1371/journal.pone.0113268)
Supplement: Table S2 — Number of individuals (n Ind), number of haplotypes (n haplo), haplotype (Hd) and nucleotide diversity (π) of habitats and locations of Oppiella nova. (XLSX) [file pone.0113268.s006.xlsx]

## Sheet: S8 Table
Habitat/location	n ind	n haplo	Hd	π
F	26	18	0.96 ± 0.02	0.13 ± 0.06
IFG	33	11	0.88 ± 0.03	0.11 ± 0.06
MG	27	10	0.84 ± 0.05	0.08 ± 0.04
G	24	12	0.86 ± 0.06	0.13 ± 0.06
HA	13	2	0.46 ± 0.11	0.07 ± 0.04
KW	55	28	0.94 ± 0.02	0.14 ± 0.07
SO	11	8	0.95 ± 0.05	0.10 ± 0.05
TW	5	3	0.80 ± 0.16	0.14 ± 0.09
UE	26	10	0.90 ± 0.03	0.11 ± 0.05
