# Supplementary material for: Evidence for Frozen-Niche Variation in a Cosmopolitan Parthenogenetic Soil Mite Species (Acari, Oribatida)
Source: PLoS One. 2014 Nov 19;9(11):e113268. doi: 10.1371/journal.pone.0113268 (PMC4237384; doi:10.1371/journal.pone.0113268)
Supplement: Table S3 — Body length [µm] of all individuals of Oppiella nova sampled for this study and are included in Fig. 4a . (XLSX) [file pone.0113268.s007.xlsx]

## Sheet: Complete
n individual	habitat	location	length [µm]
1	F	KW	260.57
2	F	KW	246.88
3	F	KW	245.66
4	F	KW	247.27
5	IFG	KW	266.4
6	IFG	KW	259.36
7	MG	KW	274.21
8	MG	KW	266.26
9	MG	KW	255.87
10	MG	KW	251.22
11	G	KW	270.53
12	G	KW	249.1
13	G	KW	262.46
14	G	KW	262.67
15	F	SO	261.58
16	F	SO	252.79
17	F	SO	236.58
18	F	SO	273.74
19	MG	SO	237.73
20	MG	SO	242.07
21	F	KW	267.04
22	F	KW	271.54
23	G	KW	280.99
24	G	KW	284.31
25	MG	KW	264.8
26	MG	KW	249.99
27	IFG	KW	259.5
28	IFG	KW	252.04
29	F	KW	237.36
30	F	KW	238.15
31	F	KW	266.1
32	F	KW	247.48
33	F	KW	237.52
34	F	KW	255.1
35	F	SO	240.72
36	F	SO	235.97
37	F	SO	257.09
38	F	SO	251.7
39	F	SO	260.53
40	F	KW	238.09
41	F	KW	244.31
42	F	KW	250.15
43	F	KW	264.16
44	F	KW	231.11
45	F	SO	246.86
46	F	SO	246.64
47	F	SO	242.53
48	F	HA	270.84
49	F	HA	249.03
50	F	HA	259.35
51	F	HA	249.43
52	IFG	HA	281.7
53	IFG	HA	279.38
54	IFG	HA	288.36
55	IFG	HA	269.83
56	IFG	HA	270.29
57	IFG	HA	256.57
58	IFG	HA	280.82
59	IFG	HA	281.15
60	IFG	HA	276.06
61	IFG	HA	284.55
62	IFG	HA	291.34
63	IFG	HA	287.54
64	F	TW	234.08
65	F	TW	234.56
66	F	TW	250.82
67	G	TW	257.36
68	G	TW	271.9
69	IFG	TW	256.32
70	IFG	UE	237.25
71	IFG	UE	240.23
72	IFG	UE	259.31
73	IFG	UE	243.8
74	IFG	UE	273.75
75	IFG	UE	239.9
76	IFG	UE	269.51
77	IFG	UE	244.14
78	IFG	UE	253.95
79	IFG	UE	239.01
80	IFG	UE	247.74
81	IFG	UE	235.35
82	IFG	UE	247.65
83	IFG	UE	247.44
84	IFG	UE	251.47
85	IFG	UE	246.21
86	IFG	UE	248.97
87	IFG	UE	251.75
88	IFG	UE	238.85
89	IFG	UE	244.41
90	IFG	UE	268.17
91	IFG	UE	255.28
92	IFG	UE	243.98
93	IFG	UE	245.69
94	MG	UE	269.81
95	MG	UE	267.3
96	MG	UE	269.99
97	MG	UE	257.34
98	MG	UE	267.24
99	MG	UE	245.22
100	MG	UE	257.54
101	G	UE	275.64
102	G	UE	295.93
103	G	UE	281.55
104	G	UE	267.79
105	G	KW	297.2
106	G	KW	279.9
107	G	KW	262.27
108	G	KW	284.85
109	G	KW	265.39
110	G	KW	269.36
111	G	KW	280.64
112	G	KW	279.58
113	G	KW	288.28
114	G	KW	268.79
115	G	KW	260.16
116	G	KW	288.48
117	G	KW	267.49
118	G	KW	269.54
119	G	KW	277.75
120	G	KW	279.15
121	G	KW	290.17
122	MG	KW	253.47
123	MG	KW	284.66
124	MG	KW	280.98
125	MG	KW	270.07
126	MG	KW	267.33
127	MG	KW	267.11
128	MG	KW	281.16
129	MG	KW	288.21
130	MG	KW	280.25
131	MG	KW	246.59
132	MG	KW	271.39
133	MG	KW	268.93
134	MG	KW	283.26
135	MG	KW	258.66
136	MG	KW	292.69
137	MG	KW	273.68
138	MG	KW	281.83
139	MG	KW	263.37
140	MG	KW	283.38
141	MG	KW	253.27
142	G	SO	268.12
143	MG	SO	257.96
144	MG	SO	290.64
145	MG	SO	246.88
146	MG	SO	250.13
147	MG	SO	247.14

## Sheet: Genotype
n individual	habitat	location	length [µm]
2	F	KW	246.88
22	F	KW	271.54
30	F	KW	238.15
31	F	KW	266.1
34	F	KW	255.1
64	F	TW	234.08
66	F	TW	250.82
51	F	HA	249.43
49	F	HA	259.03
50	F	HA	259.35
38	F	SO	251.7
39	F	SO	260.53
105	G	KW	297.2
110	G	KW	269.36
111	G	KW	280.64
112	G	KW	279.58
114	G	KW	268.79
117	G	KW	267.49
118	G	KW	269.54
120	G	KW	279.15
108	G	KW	284.85
109	G	KW	265.39
67	G	TW	257.36
68	G	TW	271.9
121	G	KW	290.17
11	G	KW	270.53
116	G	KW	288.48
