# Supplementary material for: Evidence for Frozen-Niche Variation in a Cosmopolitan Parthenogenetic Soil Mite Species (Acari, Oribatida)
Source: PLoS One. 2014 Nov 19;9(11):e113268. doi: 10.1371/journal.pone.0113268 (PMC4237384; doi:10.1371/journal.pone.0113268)
Supplement: Alignment S1 — Alignment of the 28S rDNA (D3 region; 356 bp) including 126 individuals of O. nova . (FAS) [file pone.0113268.s008.fas]

>HA_F_048
GACCCGTCTTGAAACACGGACCAAGGAGTCTAACATGTGCGCGAGTCACTCGGTCTTGAA
TAGGCCAGAGAGGCGCAATGAAAGTAAAGTTGATTGAGTTACGATCCTCATGCAGTTAT-
CCT-CACGGGTAACGGTGGGGCGCAGTAACAGCCCGCCAATTTCGCTTATTGTCGATCTG
GCGGAGTTGTAGCGTACACGTTGGTACCCGAAAGATGGTGAACTATGCCTGGGCAAGACG
AAGCCAGAGGAAACTCTGGTGGAGGTCTGTAGCGATTCTGACGTGCAAATCGATCGTCAG
ACCTGGGTATAGGGGCGAAAGACTAATCGAACCATCTAGTAGCTGGTTCCTTCCGA
>HA_F_049
GACCCGTCTTGAAACACGGACCAAGGAGTCTAACATGTGCGCGAGTCACTCGGTCTTGAA
TAGGCCAGAGAGGCGCAATGAAAGTAAAGTTGATTGAGTTACGATCCTCATGCAGTTAT-
CCT-CACGGGTAACGGTGGGGCGCAGTAACAGCCCGCCAATTTCGCTTATTGTCGATCTG
GCGGAGTTGTAGCGTACACGTTGGTACCCGAAAGATGGTGAACTATGCCTGGGCAAGACG
AAGCCAGAGGAAACTCTGGTGGAGGTCTGTAGCGATTCTGACGTGCAAATCGATCGTCAG
ACCTGGGTATAGGGGCGAAAGACTAATCGAACCATCTAGTAGCTGGTTCCTTCCGA
>HA_F_050
GACCCGTCTTGAAACACGGACCAAGGAGTCTAACATGTGCGCGAGTCACTCGGTCTTGAA
TAGGCCAGAGAGGCGCAATGAAAGTAAAGTTGATTGAGTTACGATCCTCATGCAGTTAT-
CCT-CACGGGTAACGGTGGGGCGCAGTAACAGCCCGCCAATTTCGCTTATTGTCGATCTG
GCGGAGTTGTAGCGTACACGTTGGTACCCGAAAGATGGTGAACTATGCCTGGGCAAGACG
AAGCCAGAGGAAACTCTGGTGGAGGTCTGTAGCGATTCTGACGTGCAAATCGATCGTCAG
ACCTGGGTATAGGGGCGAAAGACTAATCGAACCATCTAGTAGCTGGTTCCTTCCGA
>HA_F_051
GACCCGTCTTGAAACACGGACCAAGGAGTCTAACATGTGCGCGAGTCACTCGGTCTTGAA
TAGGCCAGAGAGGCGCAATGAAAGTAAAGTTGATTGAGTTACGATCCTCATGCAGTTAT-
CCT-CACGGGTAACGGTGGGGCGCAGTAACAGCCCGCCAATTTCGCTTATTGTCGATCTG
GCGGAGTTGTAGCGTACACGTTGGTACCCGAAAGATGGTGAACTATGCCTGGGCAAGACG
AAGCCAGAGGAAACTCTGGTGGAGGTCTGTAGCGATTCTGACGTGCAAATCGATCGTCAG
ACCTGGGTATAGGGGCGAAAGACTAATCGAACCATCTAGTAGCTGGTTCCTTCCGA
>HA_IFG_053
GACCCGTCTTGAAACACGGACCAAGGAGTCTAACATGTGCGCGAGTCACTCGGTCTTGAA
TAGGCCAGAGAGGCGCAATGAAAGTAAAGTTGATTGAGTTACGATCCTCATGCRGTTAT-
CCT-CACGGGTAACGGTGGGGCGCAGTAACAGCCCGCCAATTTCGCTTATTGTCGATCTG
GCGGAGTTGTAGCGTACACGTTGGTACCCGAAAGATGGTGAACTATGCCTGGGCAAGACG
AAGCCAGAGGAAACTCTGGTGGAGGTCTGTAGCGATTCTGACGTGCAAATCGATCGTCAG
ACCTGGGTATAGGGGCGAAAGACTAATCGAACCATCTAGTAGCTGGTTCCTTCCGA
>HA_IFG_054
GACCCGTCTTGAAACACGGACCAAGGAGTCTAACATGTGCGCGAGTCACTCGGTCTTGAA
TAGGCCAGAGAGGCGCAATGAAAGTAAAGTTGATTGAGTTACGATCCTCATGCRGTTAT-
CCT-CACGGGTAACGGTGGGGCGCAGTAACAGCCCGCCAATTTCGCTTATTGTCGATCTG
GCGGAGTTGTAGCGTACACGTTGGTACCCGAAAGATGGTGAACTATGCCTGGGCAAGACG
AAGCCAGAGGAAACTCTGGTGGAGGTCTGTAGCGATTCTGACGTGCAAATCGATCGTCAG
ACCTGGGTATAGGGGCGAAAGACTAATCGAACCATCTAGTAGCTGGTTCCTTCCGA
>HA_IFG_055
GACCCGTCTTGAAACACGGACCAAGGAGTCTAACATGTGCGCGAGTCACTCGGTCTTGAA
TAGGCCAGAGAGGCGCAATGAAAGTAAAGTTGATTGAGTTACGATCCTCATGCRGTTAT-
CCT-CACGGGTAACGGTGGGGCGCAGTAACAGCCCGCCAATTTCGCTTATTGTCGATCTG
GCGGAGTTGTAGCGTACACGTTGGTACCCGAAAGATGGTGAACTATGCCTGGGCAAGACG
AAGCCAGAGGAAACTCTGGTGGAGGTCTGTAGCGATTCTGACGTGCAAATCGATCGTCAG
ACCTGGGTATAGGGGCGAAAGACTAATCGAACCATCTAGTAGCTGGTTCCTTCCGA
>HA_IFG_056
GACCCGTCTTGAAACACGGACCAAGGAGTCTAACATGTGCGCGAGTCACTCGGTCTTGAA
TAGGCCAGAGAGGCGCAATGAAAGTAAAGTTGATTGAGTTACGATCCTCATGCRGTTAT-
CCT-CACGGGTAACGGTGGGGCGCAGTAACAGCCCGCCAATTTCGCTTATTGTCGATCTG
GCGGAGTTGTAGCGTACACGTTGGTACCCGAAAGATGGTGAACTATGCCTGGGCAAGACG
AAGCCAGAGGAAACTCTGGTGGAGGTCTGTAGCGATTCTGACGTGCAAATCGATCGTCAG
ACCTGGGTATAGGGGCGAAAGACTAATCGAACCATCTAGTAGCTGGTTCCTTCCGA
>HA_IFG_057
GACCCGTCTTGAAACACGGACCAAGGAGTCTAACATGTGCGCGAGTCACTCGGTCTTGAA
TAGGCCAGAGAGGCGCAATGAAAGTAAAGTTGATTGAGTTACGATCCTCATGCRGTTAT-
CCT-CACGGGTAACGGTGGGGCGCAGTAACAGCCCGCCAATTTCGCTTATTGTCGATCTG
GCGGAGTTGTAGCGTACACGTTGGTACCCGAAAGATGGTGAACTATGCCTGGGCAAGACG
AAGCCAGAGGAAACTCTGGTGGAGGTCTGTAGCGATTCTGACGTGCAAATCGATCGTCAG
ACCTGGGTATAGGGGCGAAAGACTAATCGAACCATCTAGTAGCTGGTTCCTTCCGA
>HA_IFG_058
GACCCGTCTTGAAACACGGACCAAGGAGTCTAACATGTGCGCGAGTCACTCGGTCTTGAA
TAGGCCAGAGAGGCGCAATGAAAGTAAAGTTGATTGAGTTACGATCCTCATGCRGTTAT-
CCT-CACGGGTAACGGTGGGGCGCAGTAACAGCCCGCCAATTTCGCTTATTGTCGATCTG
GCGGAGTTGTAGCGTACACGTTGGTACCCGAAAGATGGTGAACTATGCCTGGGCAAGACG
AAGCCAGAGGAAACTCTGGTGGAGGTCTGTAGCGATTCTGACGTGCAAATCGATCGTCAG
ACCTGGGTATAGGGGCGAAAGACTAATCGAACCATCTAGTAGCTGGTTCCTTCCGA
>HA_IFG_059
GACCCGTCTTGAAACACGGACCAAGGAGTCTAACATGTGCGCGAGTCACTCGGTCTTGAA
TAGGCCAGAGAGGCGCAATGAAAGTAAAGTTGATTGAGTTACGATCCTCATGCRGTTAT-
CCT-CACGGGTAACGGTGGGGCGCAGTAACAGCCCGCCAATTTCGCTTATTGTCGATCTG
GCGGAGTTGTAGCGTACACGTTGGTACCCGAAAGATGGTGAACTATGCCTGGGCAAGACG
AAGCCAGAGGAAACTCTGGTGGAGGTCTGTAGCGATTCTGACGTGCAAATCGATCGTCAG
ACCTGGGTATAGGGGCGAAAGACTAATCGAACCATCTAGTAGCTGGTTCCTTCCGA
>HA_IFG_060
GACCCGTCTTGAAACACGGACCAAGGAGTCTAACATGTGCGCGAGTCACTCGGTCTTGAA
TAGGCCAGAGAGGCGCAATGAAAGTAAAGTTGATTGAGTTACGATCCTCATGCRGTTAT-
CCT-CACGGGTAACGGTGGGGCGCAGTAACAGCCCGCCAATTTCGCTTATTGTCGATCTG
GCGGAGTTGTAGCGTACACGTTGGTACCCGAAAGATGGTGAACTATGCCTGGGCAAGACG
AAGCCAGAGGAAACTCTGGTGGAGGTCTGTAGCGATTCTGACGTGCAAATCGATCGTCAG
ACCTGGGTATAGGGGCGAAAGACTAATCGAACCATCTAGTAGCTGGTTCCTTCCGA
>HA_IFG_061
GACCCGTCTTGAAACACGGACCAAGGAGTCTAACATGTGCGCGAGTCACTCGGTCTTGAA
TAGGCCAGAGAGGCGCAATGAAAGTAAAGTTGATTGAGTTACGATCCTCATGCRGTTAT-
CCT-CACGGGTAACGGTGGGGCGCAGTAACAGCCCGCCAATTTCGCTTATTGTCGATCTG
GCGGAGTTGTAGCGTACACGTTGGTACCCGAAAGATGGTGAACTATGCCTGGGCAAGACG
AAGCCAGAGGAAACTCTGGTGGAGGTCTGTAGCGATTCTGACGTGCAAATCGATCGTCAG
ACCTGGGTATAGGGGCGAAAGACTAATCGAACCATCTAGTAGCTGGTTCCTTCCGA
>HA_IFG_062
GACCCGTCTTGAAACACGGACCAAGGAGTCTAACATGTGCGCGAGTCACTCGGTCTTGAA
TAGGCCAGAGAGGCGCAATGAAAGTAAAGTTGATTGAGTTACGATCCTCATGCRGTTAT-
CCT-CACGGGTAACGGTGGGGCGCAGTAACAGCCCGCCAATTTCGCTTATTGTCGATCTG
GCGGAGTTGTAGCGTACACGTTGGTACCCGAAAGATGGTGAACTATGCCTGGGCAAGACG
AAGCCAGAGGAAACTCTGGTGGAGGTCTGTAGCGATTCTGACGTGCAAATCGATCGTCAG
ACCTGGGTATAGGGGCGAAAGACTAATCGAACCATCTAGTAGCTGGTTCCTTCCGA
>HA_IFG_063
GACCCGTCTTGAAACACGGACCAAGGAGTCTAACATGTGCGCGAGTCACTCGGTCTTGAA
TAGGCCAGAGAGGCGCAATGAAAGTAAAGTTGATTGAGTTACGATCCTCATGCRGTTAT-
CCT-CACGGGTAACGGTGGGGCGCAGTAACAGCCCGCCAATTTCGCTTATTGTCGATCTG
GCGGAGTTGTAGCGTACACGTTGGTACCCGAAAGATGGTGAACTATGCCTGGGCAAGACG
AAGCCAGAGGAAACTCTGGTGGAGGTCTGTAGCGATTCTGACGTGCAAATCGATCGTCAG
ACCTGGGTATAGGGGCGAAAGACTAATCGAACCATCTAGTAGCTGGTTCCTTCCGA
>KW1_F_022
GACCCGTCTTGAAACACGGACCAAGGAGTCTAACATGTGCGCGAGTCACTCGGTCTTGAA
TAGGCCAGAGAGGCGCAATGAAAGTAAAGTTGATTGAGTTACGATCCTCATGCGGTTAT-
CCTTCATGGGTAACGGTGGGGCGCAGTAACAGCCCGCCAATTTCGCTTATTGTCGATCTG
GCGGAGTTGTAGCGTACACGTTGGTACCCGAAAGATGGTGAACTATGCCTGGGCAAGACG
AAGCCAGAGGAAACTCTGGTGGAGGTCTGTAGCGATTCTGACGTGCAAATCGATCGTCAG
ACCTGGGTATAGGGGCGAAAGACTAATCGAACCATCTAGTAGCTGGTTCCTTCCGA
>KW1_CG_024
GACCCGTCTTGAAACACGGACCAAGGAGTCTAACATGTGCGCGAGTCACTCGGTCTTGAA
TAGGCCAGAGAGGCGCAATGAAAGTAAAGTTGATTGAGTTACGATCCTCATGCRGTTAT-
CCT-CACGGGTAACGGTGGGGCGCAGTAACAGCCCGCCAATTTCGCTTATTGTCGATCTG
GCGGAGTTGTAGCGTACACGTTGGTACCCGAAAGATGGTGAACTATGCCTGGGCAAGACG
AAGCCAGAGGAAACTCTGGTGGAGGTCTGTAGCGATTCTGACGTGCAAATCGATCGTCAG
ACCTGGGTATAGGGGCGAAAGACTAATCGAACCATCTAGTAGCTGGTTCCTTCCGA
>KW1_MG_026
GACCCGTCTTGAAACACGGACCAAGGAGTCTAACATGTGCGCGAGTCACTCGGTCTTGAA
TAGGCCAGAGAGGCGCAATGAAAGTAAAGTTGATTGAGTTACGATCCTCATGCAGTTAT-
CCT-CACGGGTAACGGTGGGGCGCAGTAACAGCCCGCCAATTTCGCTTATTGTCGATCTG
GCGGAGTTGTAGCGTACACGTTGGTACCCGAAAGATGGTGAACTATGCCTGGGCAAGACG
AAGCCAGAGGAAACTCTGGTGGAGGTCTGTAGCGATTCTGACGTGCAAATCGATCGTCAG
ACCTGGGTATAGGGGCGAAAGACTAATCGAACCATCTAGTAGCTGGTTCCTTCCGA
>KW1_IFG_028
GACCCGTCTTGAAACACGGACCAAGGAGTCTAACATGTGCGCGAGTCACTCGGTCTTGTT
CAGGCCAGAGAGGCGCAATGAAAGTAAAGTTGATTGAGTTACGATCCTCATGCRGTTAT-
CCTCCATGGGTAACGGTGGGGCGCAGTAACAGCCCGCCAATTTCGCTTATTGTCGATCTG
GCGGAGTTGTAGCGTACACGTTGGTACCCGAAAGATGGTGAACTATGCCTGGGCAAGACG
AAGCCAGAGGAAACTCTGGTGGAGGTCTGTAGCGATTCTGACGTGCAAATCGATCGTCAG
ACCTGGGTATAGGGGCGAAAGACTAATCGAACCATCTAGTAGCTGGTTCCTTCCGA
>KW2_F_001
GACCCGTCTTGAAACACGGACCAAGGAGTCTAACATGTGCGCGAGTCACTCGGTCTTGWW
CAGGCCAGAGAGGCGCAATGAAAGTAAAGTTGATTGAGTTACGATCCTCATGCRGTTAT-
CCTCCGTGGGTAACGGTGGGGCGCAGTAACAGCCCGCCAATTTCGCTTATTGTCGATCTG
GCGGAGTTGTAGCGTACACGTTGGTACCCGAAAGATGGTGAACTATGCCTGGGCAAGACG
AAGCCAGAGGAAACTCTGGTGGAGGTCTGTAGCGATTCTGACGTGCAAATCGATCGTCAG
ACCTGGGTATAGGGGCGAAAGACTAATCGAACCATCTAGTAGCTGGTTCCTTCCGA
>KW2_F_002
GACCCGTCTTGAAACACGGACCAAGGAGTCTAACATGTGCGCGAGTCACTCGGTCTTGWW
CAGGCCAGAGAGGCGCAATGAAAGTAAAGTTGATTGAGTTACGATCCTCATGCAGTTAT-
CCTCCATGGGTAACGGTGGGGCGCAGTAACAGCCCGCCAATTTCGCTTATTGTCGATCTG
GCGGAGTTGTAGCGTACACGTTGGTACCCGAAAGATGGTGAACTATGCCTGGGCAAGACG
AAGCCAGAGGAAACTCTGGTGGAGGTCTGTAGCGATTCTGACGTGCAAATCGATCGTCAG
ACCTGGGTATAGGGGCGAAAGACTAATCGAACCATCTAGTAGCTGGTTCCTTCCGA
>KW2_F_003
GACCCGTCTTGAAACACGGACCAAGGAGTCTAACATGTGCGCGAGTCACTCGGTCTTGTT
CAGGCCAGAGAGGCGCAATGAAAGTAAAGTTGATTGAGTTACGATCCTCATGCAGTTAT-
CCTCCATGGGTAACGGTGGGGCGCAGTAACAGCCCGCCAATTTCGCTTATTGTCGATCTG
GCGGAGTTGTAGCGTACACGTTGGTACCCGAAAGATGGTGAACTATGCCTGGGCAAGACG
AAGCCAGAGGAAACTCTGGTGGAGGTCTGTAGCGATTCTGACGTGCAAATCGATCGTCAG
ACCTGGGTATAGGGGCGAAAGACTAATCGAACCATCTAGTAGCTGGTTCCTTCCGA
>KW2_F_004
GACCCGTCTTGAAACACGGACCAAGGAGTCTAACATGTGCGCGAGTCACTCGGTCTTGWW
YAGGCCAGAGAGGCGCAATGAAAGTAAAGTTGATTGAGTTACGATCCTCATGCGGTTAT-
CCYYCGTGGGTAACGGTGGGGCGCAGTAACAGCCCGCCAATTTCGCTTATTGTCGATCTG
GCGGAGTTGTAGCGTACACGTTGGTACCCGAAAGATGGTGAACTATGCCTGGGCAAGACG
AAGCCAGAGGAAACTCTGGTGGAGGTCTGTAGCGATTCTGACGTGCAAATCGATCGTCAG
ACCTGGGTATAGGGGCGAAAGACTAATCGAACCATCTAGTAGCTGGTTCCTTCCGA
>KW2_F_029
GACCCGTCTTGAAACACGGACCAAGGAGTCTAACATGTGCGCGAGTCACTCGGTCTTGTT
CAGGCCAGAGAGGCGCAATGAAAGTAAAGTTGATTGAGTTACGATCCTCATGCRGTTAT-
CCTCCATGGGTAACGGTGGGGCGCAGTAACAGCCCGCCAATTTCGCTTATTGTCGATCTG
GCGGAGTTGTAGCGTACACGTTGGTACCCGAAAGATGGTGAACTATGCCTGGGCAAGACG
AAGCCAGAGGAAACTCTGGTGGAGGTCTGTAGCGATTCTGACGTGCAAATCGATCGTCAG
ACCTGGGTATAGGGGCGAAAGACTAATCGAACCATCTAGTAGCTGGTTCCTTCCGA
>KW2_F_030
GACCCGTCTTGAAACACGGACCAAGGAGTCTAACATGTGCGCGAGTCACTCGGTCTTGWW
YAGGCCAGAGAGGCGCAATGAAAGTAAAGTTGATTGAGTTACGATCCTCATGCRGTTAT-
CCTCCRTGGGTAACGGTGGGGCGCAGTAACAGCCCGCCAATTTCGCTTATTGTCGATCTG
GCGGAGTTGTAGCGTACACGTTGGTACCCGAAAGATGGTGAACTATGCCTGGGCAAGACG
AAGCCAGAGGAAACTCTGGTGGAGGTCTGTAGCGATTCTGACGTGCAAATCGATCGTCAG
ACCTGGGTATAGGGGCGAAAGACTAATCGAACCATCTAGTAGCTGGTTCCTTCCGA
>KW2_F_031
GACCCGTCTTGAAACACGGACCAAGGAGTCTAACATGTGCGCGAGTCACTCGGTCTTGAA
TAGGCCAGAGAGGCGCAATGAAAGTAAAGTTGATTGAGTTACGATCCTCATGCGGTTAC-
CCTTCATGGGTAACGGTGGGGCGCAGTAACAGCCCGCCAATTTCGCTTATTGTCGATCTG
GCGGAGTTGTAGCGTACACGTTGGTACCCGAAAGATGGTGAACTATGCCTGGGCAAGACG
AAGCCAGAGGAAACTCTGGTGGAGGTCTGTAGCGATTCTGACGTGCAAATCGATCGTCAG
ACCTGGGTATAGGGGCGAAAGACTAATCGAACCATCTAGTAGCTGGTTCCTTCCGA
>KW2_F_032
GACCCGTCTTGAAACACGGACCAAGGAGTCTAACATGTGCGCGAGTCACTCGGTCTTGWW
YAGGCCAGAGAGGCGCAATGAAAGTAAAGTTGATTGAGTTACGATCCTCATGCRGTTAT-
CCYYYRTGGGTAACGGTGGGGCGCAGTAACAGCCCGCCAATTTCGCTTATTGTCGATCTG
GCGGAGTTGTAGCGTACACGTTGGTACCCGAAAGATGGTGAACTATGCCTGGGCAAGACG
AAGCCAGAGGAAACTCTGGTGGAGGTCTGTAGCGATTCTGACGTGCAAATCGATCGTCAG
ACCTGGGTATAGGGGCGAAAGACTAATCGAACCATCTAGTAGCTGGTTCCTTCCGA
>KW2_F_033
GACCCGTCTTGAAACACGGACCAAGGAGTCTAACATGTGCGCGAGTCACTCGGTCTTGTT
CAGGCCAGAGAGGCGCAATGAAAGTAAAGTTGATTGAGTTACGATCCTCATGCRGTTAT-
CCTCCATGGGTAACGGTGGGGCGCAGTAACAGCCCGCCAATTTCGCTTATTGTCGATCTG
GCGGAGTTGTAGCGTACACGTTGGTACCCGAAAGATGGTGAACTATGCCTGGGCAAGACG
AAGCCAGAGGAAACTCTGGTGGAGGTCTGTAGCGATTCTGACGTGCAAATCGATCGTCAG
ACCTGGGTATAGGGGCGAAAGACTAATCGAACCATCTAGTAGCTGGTTCCTTCCGA
>KW2_CG_011
GACCCGTCTTGAAACACGGACCAAGGAGTCTAACATGTGCGCGAGTCACTCGGTCTTGAA
TAGGCCAGAGAGGCGCAATGAAAGTAAAGTTGATTGAGTTACGATCCTCATGCGGTTAT-
CCT-CACGGGTAACGGTGGGGCGCAGTAACAGCCCGCCAATTTCGCTTATTGTCGATCTG
GCGGAGTTGTAGCGTACACGTTGGTACCCGAAAGATGGTGAACTATGCCTGGGCAAGACG
AAGCCAGAGGAAACTCTGGTGGAGGTCTGTAGCGATTCTGACGTGCAAATCGATCGTCAG
ACCTGGGTATAGGGGCGAAAGACTAATCGAACCATCTAGTAGCTGGTTCCTTCCGA
>KW2_CG_013
GACCCGTCTTGAAACACGGACCAAGGAGTCTAACATGTGCGCGAGTCACTCGGTCTTGAA
TAGGCCAGAGAGGCGCAATGAAAGTAAAGTTGATTGAGTTACGATCCTCATGCRGTTAT-
CCT-CACGGGTAACGGTGGGGCGCAGTAACAGCCCGCCAATTTCGCTTATTGTCGATCTG
GCGGAGTTGTAGCGTACACGTTGGTACCCGAAAGATGGTGAACTATGCCTGGGCAAGACG
AAGCCAGAGGAAACTCTGGTGGAGGTCTGTAGCGATTCTGACGTGCAAATCGATCGTCAG
ACCTGGGTATAGGGGCGAAAGACTAATCGAACCATCTAGTAGCTGGTTCCTTCCGA
>KW2_CG_014
GACCCGTCTTGAAACACGGACCAAGGAGTCTAACATGTGCGCGAGTCACTCGGTCTTGAA
TAGGCCAGAGAGGCGCAATGAAAGTAAAGTTGATTGAGTTACGATCCTCATGCRGTTAT-
CCT-CACGGGTAACGGTGGGGCGCAGTAACAGCCCGCCAATTTCGCTTATTGTCGATCTG
GCGGAGTTGTAGCGTACACGTTGGTACCCGAAAGATGGTGAACTATGCCTGGGCAAGACG
AAGCCAGAGGAAACTCTGGTGGAGGTCTGTAGCGATTCTGACGTGCAAATCGATCGTCAG
ACCTGGGTATAGGGGCGAAAGACTAATCGAACCATCTAGTAGCTGGTTCCTTCCGA
>KW2_MG_007
GACCCGTCTTGAAACACGGACCAAGGAGTCTAACATGTGCGCGAGTCACTCGGTCTTGWW
YAGGCCAGAGAGGCGCAATGAAAGTAAAGTTGATTGAGTTACGATCCTCATGCRGTTAT-
CCTCCATGGGTAACGGTGGGGCGCAGTAACAGCCCGCCAATTTCGCTTATTGTCGATCTG
GCGGAGTTGTAGCGTACACGTTGGTACCCGAAAGATGGTGAACTATGCCTGGGCAAGACG
AAGCCAGAGGAAACTCTGGTGGAGGTCTGTAGCGATTCTGACGTGCAAATCGATCGTCAG
ACCTGGGTATAGGGGCGAAAGACTAATCGAACCATCTAGTAGCTGGTTCCTTCCGA
>KW2_MG_008
GACCCGTCTTGAAACACGGACCAAGGAGTCTAACATGTGCGCGAGTCACTCGGTCTTGAA
TAGGCCAGAGAGGCGCAATGAAAGTAAAGTTGATTGAGTTACGATCCTCATGCAGTTAT-
CCT-CACGGGTAACGGTGGGGCGCAGTAACAGCCCGCCAATTTCGCTTATTGTCGATCTG
GCGGAGTTGTAGCGTACACGTTGGTACCCGAAAGATGGTGAACTATGCCTGGGCAAGACG
AAGCCAGAGGAAACTCTGGTGGAGGTCTGTAGCGATTCTGACGTGCAAATCGATCGTCAG
ACCTGGGTATAGGGGCGAAAGACTAATCGAACCATCTAGTAGCTGGTTCCTTCCGA
>KW2_MG_009
GACCCGTCTTGAAACACGGACCAAGGAGTCTAACATGTGCGCGAGTCACTCGGTCTTGWW
YAGGCCAGAGAGGCGCAATGAAAGTAAAGTTGATTGAGTTACGATCCTCATGCRGTTAT-
CCTCCATGGGTAACGGTGGGGCGCAGTAACAGCCCGCCAATTTCGCTTATTGTCGATCTG
GCGGAGTTGTAGCGTACACGTTGGTACCCGAAAGATGGTGAACTATGCCTGGGCAAGACG
AAGCCAGAGGAAACTCTGGTGGAGGTCTGTAGCGATTCTGACGTGCAAATCGATCGTCAG
ACCTGGGTATAGGGGCGAAAGACTAATCGAACCATCTAGTAGCTGGTTCCTTCCGA
>KW2_MG_010
GACCCGTCTTGAAACACGGACCAAGGAGTCTAACATGTGCGCGAGTCACTCGGTCTTGWW
YAGGCCAGAGAGGCGCAATGAAAGTAAAGTTGATTGAGTTACGATCCTCATGCRGTTAT-
CCTCCATGGGTAACGGTGGGGCGCAGTAACAGCCCGCCAATTTCGCTTATTGTCGATCTG
GCGGAGTTGTAGCGTACACGTTGGTACCCGAAAGATGGTGAACTATGCCTGGGCAAGACG
AAGCCAGAGGAAACTCTGGTGGAGGTCTGTAGCGATTCTGACGTGCAAATCGATCGTCAG
ACCTGGGTATAGGGGCGAAAGACTAATCGAACCATCTAGTAGCTGGTTCCTTCCGA
>KW2_IFG_005
GACCCGTCTTGAAACACGGACCAAGGAGTCTAACATGTGCGCGAGTCACTCGGTCTTGAA
TAGGCCAGAGAGGCGCAATGAAAGTAAAGTTGATTGAGTTACGATCCTCATGCAGTTAT-
CCT-CACGGGTAACGGTGGGGCGCAGTAACAGCCCGCCAATTTCGCTTATTGTCGATCTG
GCGGAGTTGTAGCGTACACGTTGGTACCCGAAAGATGGTGAACTATGCCTGGGCAAGACG
AAGCCAGAGGAAACTCTGGTGGAGGTCTGTAGCGATTCTGACGTGCAAATCGATCGTCAG
ACCTGGGTATAGGGGCGAAAGACTAATCGAACCATCTAGTAGCTGGTTCCTTCCGA
>KW2_IFG_006
GACCCGTCTTGAAACACGGACCAAGGAGTCTAACATGTGCGCGAGTCACTCGGTCTTGAA
TAGGCCAGAGAGGCGCAATGAAAGTAAAGTTGATTGAGTTACGATCCTCATGCAGTTAT-
CCT-CACGGGTAACGGTGGGGCGCAGTAACAGCCCGCCAATTTCGCTTATTGTCGATCTG
GCGGAGTTGTAGCGTACACGTTGGTACCCGAAAGATGGTGAACTATGCCTGGGCAAGACG
AAGCCAGAGGAAACTCTGGTGGAGGTCTGTAGCGATTCTGACGTGCAAATCGATCGTCAG
ACCTGGGTATAGGGGCGAAAGACTAATCGAACCATCTAGTAGCTGGTTCCTTCCGA
>KW3_F_040
GACCCGTCTTGAAACACGGACCAAGGAGTCTAACATGTGCGCGAGTCACTCGGTCTTGTT
CAGGCCAGAGAGGCGCAATGAAAGTAAAGTTGATTGAGTTACGATCCTCATGCGGTTAT-
CCTCCATGGGTAACGGTGGGGCGCAGTAACAGCCCGCCAATTTCGCTTATTGTCGATCTG
GCGGAGTTGTAGCGTACACGTTGGTACCCGAAAGATGGTGAACTATGCCTGGGCAAGACG
AAGCCAGAGGAAACTCTGGTGGAGGTCTGTAGCGATTCTGACGTGCAAATCGATCGTCAG
ACCTGGGTATAGGGGCGAAAGACTAATCGAACCATCTAGTAGCTGGTTCCTTCCGA
>KW3_F_041
GACCCGTCTTGAAACACGGACCAAGGAGTCTAACATGTGCGCGAGTCACTCGGTCTTGAA
YAGGCCAGAGAGGCGCAATGAAAGTAAAGTTGATTGAGTTACGATCCTCATGCRGTTAT-
CCCYYGTGGGTAACGGTGGGGCGCAGTAACAGCCCGCCAATTTCGCTTATTGTCGATCTG
GCGGAGTTGTAGCGTACACGTTGGTACCCGAAAGATGGTGAACTATGCCTGGGCAAGACG
AAGCCAGAGGAAACTCTGGTGGAGGTCTGTAGCGATTCTGACGTGCAAATCGATCGTCAG
ACCTGGGTATAGGGGCGAAAGACTAATCGAACCATCTAGTAGCTGGTTCCTTCCGA
>KW3_F_042
GACCCGTCTTGAAACACGGACCAAGGAGTCTAACATGTGCGCGAGTCACTCGGTCTTGWW
YAGGCCAGAGAGGCGCAATGAAAGTAAAGTTGATTGAGTTACGATCCTCATGCRGTTAT-
CCYYYRTGGGTAACGGTGGGGCGCAGTAACAGCCCGCCAATTTCGCTTATTGTCGATCTG
GCGGAGTTGTAGCGTACACGTTGGTACCCGAAAGATGGTGAACTATGCCTGGGCAAGACG
AAGCCAGAGGAAACTCTGGTGGAGGTCTGTAGCGATTCTGACGTGCAAATCGATCGTCAG
ACCTGGGTATAGGGGCGAAAGACTAATCGAACCATCTAGTAGCTGGTTCCTTCCGA
>KW3_F_043
GACCCGTCTTGAAACACGGACCAAGGAGTCTAACATGTGCGCGAGTCACTCGGTCTTGTT
CAGGCCAGAGAGGCGCAATGAAAGTAAAGTTGATTGAGTTACGATCCTCATGCAGTTAT-
CCTCCATGGGTAACGGTGGGGCGCAGTAACAGCCCGCCAATTTCGCTTATTGTCGATCTG
GCGGAGTTGTAGCGTACACGTTGGTACCCGAAAGATGGTGAACTATGCCTGGGCAAGACG
AAGCCAGAGGAAACTCTGGTGGAGGTCTGTAGCGATTCTGACGTGCAAATCGATCGTCAG
ACCTGGGTATAGGGGCGAAAGACTAATCGAACCATCTAGTAGCTGGTTCCTTCCGA
>KW4_CG_105
GACCCGTCTTGAAACACGGACCAAGGAGTCTAACATGTGCGCGAGTCACTCGGTCTTGWA
TAGGCCAGAGAGGCGCAATGAAAGTAAAGTTGATTGAGTTACGATCCTCATGCRGTTAT-
CCT-CACGGGTAACGGTGGGGCGCAGTAACAGCCCGCCAATTTCGCTTATTGTCGATCTG
GCGGAGTTGTAGCGTACACGTTGGTACCCGAAAGATGGTGAACTATGCCTGGGCAAGACG
AAGCCAGAGGAAACTCTGGTGGAGGTCTGTAGCGATTCTGACGTGCAAATCGATCGTCAG
ACCTGGGTATAGGGGCGAAAGACTAATCGAACCATCTAGTAGCTGGTTCCTTCCGA
>KW4_CG_106
GACCCGTCTTGAAACACGGACCAAGGAGTCTAACATGTGCGCGAGTCACTCGGTCTTGAA
TAGGCCAGAGAGGCGCAATGAAAGTAAAGTTGATTGAGTTACGATCCTCATGCRGTTAT-
CCT-CACGGGTAACGGTGGGGCGCAGTAACAGCCCGCCAATTTCGCTTATTGTCGATCTG
GCGGAGTTGTAGCGTACACGTTGGTACCCGAAAGATGGTGAACTATGCCTGGGCAAGACG
AAGCCAGAGGAAACTCTGGTGGAGGTCTGTAGCGATTCTGACGTGCAAATCGATCGTCAG
ACCTGGGTATAGGGGCGAAAGACTAATCGAACCATCTAGTAGCTGGTTCCTTCCGA
>KW4_CG_107
GACCCGTCTTGAAACACGGACCAAGGAGTCTAACATGTGCGCGAGTCACTCGGTCTTGAA
TAGGCCAGAGAGGCGCAATGAAAGTAAAGTTGATTGAGTTACGATCCTCATGCRGTTAT-
CCT-CACGGGTAACGGTGGGGCGCAGTAACAGCCCGCCAATTTCGCTTATTGTCGATCTG
GCGGAGTTGTAGCGTACACGTTGGTACCCGAAAGATGGTGAACTATGCCTGGGCAAGACG
AAGCCAGAGGAAACTCTGGTGGAGGTCTGTAGCGATTCTGACGTGCAAATCGATCGTCAG
ACCTGGGTATAGGGGCGAAAGACTAATCGAACCATCTAGTAGCTGGTTCCTTCCGA
>KW4_CG_108
GACCCGTCTTGAAACACGGACCAAGGAGTCTAACATGTGCGCGAGTCACTCGGTCTTGAA
TAGGCCAGAGAGGCGCAATGAAAGTAAAGTTGATTGAGTTACGATCCTCATGCGGTTAT-
CCT-CACGGGTAACGGTGGGGCGCAGTAACAGCCCGCCAATTTCGCTTATTGTCGATCTG
GCGGAGTTGTAGCGTACACGTTGGTACCCGAAAGATGGTGAACTATGCCTGGGCAAGACG
AAGCCAGAGGAAACTCTGGTGGAGGTCTGTAGCGATTCTGACGTGCAAATCGATCGTCAG
ACCTGGGTATAGGGGCGAAAGACTAATCGAACCATCTAGTAGCTGGTTCCTTCCGA
>KW4_CG_109
GACCCGTCTTGAAACACGGACCAAGGAGTCTAACATGTGCGCGAGTCACTCGGTCTTGWA
TAGGCCAGAGAGGCGCAATGAAAGTAAAGTTGATTGAGTTACGATCCTCATGCRGTTAT-
CCT-CACGGGTAACGGTGGGGCGCAGTAACAGCCCGCCAATTTCGCTTATTGTCGATCTG
GCGGAGTTGTAGCGTACACGTTGGTACCCGAAAGATGGTGAACTATGCCTGGGCAAGACG
AAGCCAGAGGAAACTCTGGTGGAGGTCTGTAGCGATTCTGACGTGCAAATCGATCGTCAG
ACCTGGGTATAGGGGCGAAAGACTAATCGAACCATCTAGTAGCTGGTTCCTTCCGA
>KW4_CG_110
GACCCGTCTTGAAACACGGACCAAGGAGTCTAACATGTGCGCGAGTCACTCGGTCTTGWA
TAGGCCAGAGAGGCGCAATGAAAGTAAAGTTGATTGAGTTACGATCCTCATGCRGTTAT-
CCT-CACGGGTAACGGTGGGGCGCAGTAACAGCCCGCCAATTTCGCTTATTGTCGATCTG
GCGGAGTTGTAGCGTACACGTTGGTACCCGAAAGATGGTGAACTATGCCTGGGCAAGACG
AAGCCAGAGGAAACTCTGGTGGAGGTCTGTAGCGATTCTGACGTGCAAATCGATCGTCAG
ACCTGGGTATAGGGGCGAAAGACTAATCGAACCATCTAGTAGCTGGTTCCTTCCGA
>KW4_CG_111
GACCCGTCTTGAAACACGGACCAAGGAGTCTAACATGTGCGCGAGTCACTCGGTCTTGAA
TAGGCCAGAGAGGCGCAATGAAAGTAAAGTTGATTGAGTTACGATCCTCATGCRGTTAT-
CCT-CACGGGTAACGGTGGGGCGCAGTAACAGCCCGCCAATTTCGCTTATTGTCGATCTG
GCGGAGTTGTAGCGTACACGTTGGTACCCGAAAGATGGTGAACTATGCCTGGGCAAGACG
AAGCCAGAGGAAACTCTGGTGGAGGTCTGTAGCGATTCTGACGTGCAAATCGATCGTCAG
ACCTGGGTATAGGGGCGAAAGACTAATCGAACCATCTAGTAGCTGGTTCCTTCCGA
>KW4_CG_112
GACCCGTCTTGAAACACGGACCAAGGAGTCTAACATGTGCGCGAGTCACTCGGTCTTGAA
TAGGCCAGAGAGGCGCAATGAAAGTAAAGTTGATTGAGTTACGATCCTCATGCRGTTAT-
CCT-CACGGGTAACGGTGGGGCGCAGTAACAGCCCGCCAATTTCGCTTATTGTCGATCTG
GCGGAGTTGTAGCGTACACGTTGGTACCCGAAAGATGGTGAACTATGCCTGGGCAAGACG
AAGCCAGAGGAAACTCTGGTGGAGGTCTGTAGCGATTCTGACGTGCAAATCGATCGTCAG
ACCTGGGTATAGGGGCGAAAGACTAATCGAACCATCTAGTAGCTGGTTCCTTCCGA
>KW4_CG_113
GACCCGTCTTGAAACACGGACCAAGGAGTCTAACATGTGCGCGAGTCACTCGGTCTTGAA
TAGGCCAGAGAGGCGCAATGAAAGTAAAGTTGATTGAGTTACGATCCTCATGCRGTTAT-
CCT-CACGGGTAACGGTGGGGCGCAGTAACAGCCCGCCAATTTCGCTTATTGTCGATCTG
GCGGAGTTGTAGCGTACACGTTGGTACCCGAAAGATGGTGAACTATGCCTGGGCAAGACG
AAGCCAGAGGAAACTCTGGTGGAGGTCTGTAGCGATTCTGACGTGCAAATCGATCGTCAG
ACCTGGGTATAGGGGCGAAAGACTAATCGAACCATCTAGTAGCTGGTTCCTTCCGA
>KW4_CG_114
GACCCGTCTTGAAACACGGACCAAGGAGTCTAACATGTGCGCGAGTCACTCGGTCTTGWA
TAGGCCAGAGAGGCGCAATGAAAGTAAAGTTGATTGAGTTACGATCCTCATGCRGTTAT-
CCT-CACGGGTAACGGTGGGGCGCAGTAACAGCCCGCCAATTTCGCTTATTGTCGATCTG
GCGGAGTTGTAGCGTACACGTTGGTACCCGAAAGATGGTGAACTATGCCTGGGCAAGACG
AAGCCAGAGGAAACTCTGGTGGAGGTCTGTAGCGATTCTGACGTGCAAATCGATCGTCAG
ACCTGGGTATAGGGGCGAAAGACTAATCGAACCATCTAGTAGCTGGTTCCTTCCGA
>KW4_CG_115
GACCCGTCTTGAAACACGGACCAAGGAGTCTAACATGTGCGCGAGTCACTCGGTCTTGAA
TAGGCCAGAGAGGCGCAATGAAAGTAAAGTTGATTGAGTTACGATCCTCATGCRGTTAT-
CCT-CACGGGTAACGGTGGGGCGCAGTAACAGCCCGCCAATTTCGCTTATTGTCGATCTG
GCGGAGTTGTAGCGTACACGTTGGTACCCGAAAGATGGTGAACTATGCCTGGGCAAGACG
AAGCCAGAGGAAACTCTGGTGGAGGTCTGTAGCGATTCTGACGTGCAAATCGATCGTCAG
ACCTGGGTATAGGGGCGAAAGACTAATCGAACCATCTAGTAGCTGGTTCCTTCCGA
>KW4_CG_116
GACCCGTCTTGAAACACGGACCAAGGAGTCTAACATGTGCGCGAGTCACTCGGTCTTGAA
TAGGCCAGAGAGGCGCAATGAAAGTAAAGTTGATTGAGTTACGATCCTCATGCRGTTAT-
CCT-CACGGGTAACGGTGGGGCGCAGTAACAGCCCGCCAATTTCGCTTATTGTCGATCTG
GCGGAGTTGTAGCGTACACGTTGGTACCCGAAAGATGGTGAACTATGCCTGGGCAAGACG
AAGCCAGAGGAAACTCTGGTGGAGGTCTGTAGCGATTCTGACGTGCAAATCGATCGTCAG
ACCTGGGTATAGGGGCGAAAGACTAATCGAACCATCTAGTAGCTGGTTCCTTCCGA
>KW4_CG_117
GACCCGTCTTGAAACACGGACCAAGGAGTCTAACATGTGCGCGAGTCACTCGGTCTTGWA
TAGGCCAGAGAGGCGCAATGAAAGTAAAGTTGATTGAGTTACGATCCTCATGCRGTTAT-
CCT-CACGGGTAACGGTGGGGCGCAGTAACAGCCCGCCAATTTCGCTTATTGTCGATCTG
GCGGAGTTGTAGCGTACACGTTGGTACCCGAAAGATGGTGAACTATGCCTGGGCAAGACG
AAGCCAGAGGAAACTCTGGTGGAGGTCTGTAGCGATTCTGACGTGCAAATCGATCGTCAG
ACCTGGGTATAGGGGCGAAAGACTAATCGAACCATCTAGTAGCTGGTTCCTTCCGA
>KW4_CG_118
GACCCGTCTTGAAACACGGACCAAGGAGTCTAACATGTGCGCGAGTCACTCGGTCTTGWA
TAGGCCAGAGAGGCGCAATGAAAGTAAAGTTGATTGAGTTACGATCCTCATGCRGTTAT-
CCT-CACGGGTAACGGTGGGGCGCAGTAACAGCCCGCCAATTTCGCTTATTGTCGATCTG
GCGGAGTTGTAGCGTACACGTTGGTACCCGAAAGATGGTGAACTATGCCTGGGCAAGACG
AAGCCAGAGGAAACTCTGGTGGAGGTCTGTAGCGATTCTGACGTGCAAATCGATCGTCAG
ACCTGGGTATAGGGGCGAAAGACTAATCGAACCATCTAGTAGCTGGTTCCTTCCGA
>KW4_CG_119
GACCCGTCTTGAAACACGGACCAAGGAGTCTAACATGTGCGCGAGTCACTCGGTCTTGAA
TAGGCCAGAGAGGCGCAATGAAAGTAAAGTTGATTGAGTTACGATCCTCATGCRGTTAT-
CCT-CACGGGTAACGGTGGGGCGCAGTAACAGCCCGCCAATTTCGCTTATTGTCGATCTG
GCGGAGTTGTAGCGTACACGTTGGTACCCGAAAGATGGTGAACTATGCCTGGGCAAGACG
AAGCCAGAGGAAACTCTGGTGGAGGTCTGTAGCGATTCTGACGTGCAAATCGATCGTCAG
ACCTGGGTATAGGGGCGAAAGACTAATCGAACCATCTAGTAGCTGGTTCCTTCCGA
>KW4_CG_120
GACCCGTCTTGAAACACGGACCAAGGAGTCTAACATGTGCGCGAGTCACTCGGTCTTGWA
TAGGCCAGAGAGGCGCAATGAAAGTAAAGTTGATTGAGTTACGATCCTCATGCAGTTAT-
CCT-CACGGGTAACGGTGGGGCGCAGTAACAGCCCGCCAATTTCGCTTATTGTCGATCTG
GCGGAGTTGTAGCGTACACGTTGGTACCCGAAAGATGGTGAACTATGCCTGGGCAAGACG
AAGCCAGAGGAAACTCTGGTGGAGGTCTGTAGCGATTCTGACGTGCAAATCGATCGTCAG
ACCTGGGTATAGGGGCGAAAGACTAATCGAACCATCTAGTAGCTGGTTCCTTCCGA
>KW4_CG_121
GACCCGTCTTGAAACACGGACCAAGGAGTCTAACATGTGCGCGAGTCACTCGGTCTTGAA
TAGGCCAGAGAGGCGCAATGAAAGTAAAGTTGATTGAGTTACGATCCTCATGCRGTTAT-
CCT-CACGGGTAACGGTGGGGCGCAGTAACAGCCCGCCAATTTCGCTTATTGTCGATCTG
GCGGAGTTGTAGCGTACACGTTGGTACCCGAAAGATGGTGAACTATGCCTGGGCAAGACG
AAGCCAGAGGAAACTCTGGTGGAGGTCTGTAGCGATTCTGACGTGCAAATCGATCGTCAG
ACCTGGGTATAGGGGCGAAAGACTAATCGAACCATCTAGTAGCTGGTTCCTTCCGA
>KW4_MG_122
GACCCGTCTTGAAACACGGACCAAGGAGTCTAACATGTGCGCGAGTCACTCGGTCTTGAA
TAGGCCAGAGAGGCGCAATGAAAGTAAAGTTGATTGAGTTACGATCCTCATGCGGTTAT-
CCT-CACGGGTAACGGTGGGGCGCAGTAACAGCCCGCCAATTTCGCTTATTGTCGATCTG
GCGGAGTTGTAGCGTACACGTTGGTACCCGAAAGATGGTGAACTATGCCTGGGCAAGACG
AAGCCAGAGGAAACTCTGGTGGAGGTCTGTAGCGATTCTGACGTGCAAATCGATCGTCAG
ACCTGGGTATAGGGGCGAAAGACTAATCGAACCATCTAGTAGCTGGTTCCTTCCGA
>KW4_MG_123
GACCCGTCTTGAAACACGGACCAAGGAGTCTAACATGTGCGCGAGTCACTCGGTCTTGAA
TAGGCCAGAGAGGCGCAATGAAAGTAAAGTTGATTGAGTTACGATCCTCATGCRGTTAT-
CCT-CACGGGTAACGGTGGGGCGCAGTAACAGCCCGCCAATTTCGCTTATTGTCGATCTG
GCGGAGTTGTAGCGTACACGTTGGTACCCGAAAGATGGTGAACTATGCCTGGGCAAGACG
AAGCCAGAGGAAACTCTGGTGGAGGTCTGTAGCGATTCTGACGTGCAAATCGATCGTCAG
ACCTGGGTATAGGGGCGAAAGACTAATCGAACCATCTAGTAGCTGGTTCCTTCCGA
>KW4_MG_124
GACCCGTCTTGAAACACGGACCAAGGAGTCTAACATGTGCGCGAGTCACTCGGTCTTGAA
TAGGCCAGAGAGGCGCAATGAAAGTAAAGTTGATTGAGTTACGATCCTCATGCRGTTAT-
CCT-CACGGGTAACGGTGGGGCGCAGTAACAGCCCGCCAATTTCGCTTATTGTCGATCTG
GCGGAGTTGTAGCGTACACGTTGGTACCCGAAAGATGGTGAACTATGCCTGGGCAAGACG
AAGCCAGAGGAAACTCTGGTGGAGGTCTGTAGCGATTCTGACGTGCAAATCGATCGTCAG
ACCTGGGTATAGGGGCGAAAGACTAATCGAACCATCTAGTAGCTGGTTCCTTCCGA
>KW4_MG_125
GACCCGTCTTGAAACACGGACCAAGGAGTCTAACATGTGCGCGAGTCACTCGGTCTTGAA
TAGGCCAGAGAGGCGCAATGAAAGTAAAGTTGATTGAGTTACGATCCTCATGCAGTTAT-
CCT-CACGGGTAACGGTGGGGCGCAGTAACAGCCCGCCAATTTCGCTTATTGTCGATCTG
GCGGAGTTGTAGCGTACACGTTGGTACCCGAAAGATGGTGAACTATGCCTGGGCAAGACG
AAGCCAGAGGAAACTCTGGTGGAGGTCTGTAGCGATTCTGACGTGCAAATCGATCGTCAG
ACCTGGGTATAGGGGCGAAAGACTAATCGAACCATCTAGTAGCTGGTTCCTTCCGA
>KW4_MG_126
GACCCGTCTTGAAACACGGACCAAGGAGTCTAACATGTGCGCGAGTCACTCGGTCTTGAA
TAGGCCAGAGAGGCGCAATGAAAGTAAAGTTGATTGAGTTACGATCCTCATGCRGTTAT-
CCT-CACGGGTAACGGTGGGGCGCAGTAACAGCCCGCCAATTTCGCTTATTGTCGATCTG
GCGGAGTTGTAGCGTACACGTTGGTACCCGAAAGATGGTGAACTATGCCTGGGCAAGACG
AAGCCAGAGGAAACTCTGGTGGAGGTCTGTAGCGATTCTGACGTGCAAATCGATCGTCAG
ACCTGGGTATAGGGGCGAAAGACTAATCGAACCATCTAGTAGCTGGTTCCTTCCGA
>KW4_MG_127
GACCCGTCTTGAAACACGGACCAAGGAGTCTAACATGTGCGCGAGTCACTCGGTCTTGAA
TAGGCCAGAGAGGCGCAATGAAAGTAAAGTTGATTGAGTTACGATCCTCATGCRGTTAT-
CCT-CACGGGTAACGGTGGGGCGCAGTAACAGCCCGCCAATTTCGCTTATTGTCGATCTG
GCGGAGTTGTAGCGTACACGTTGGTACCCGAAAGATGGTGAACTATGCCTGGGCAAGACG
AAGCCAGAGGAAACTCTGGTGGAGGTCTGTAGCGATTCTGACGTGCAAATCGATCGTCAG
ACCTGGGTATAGGGGCGAAAGACTAATCGAACCATCTAGTAGCTGGTTCCTTCCGA
>KW4_MG_129
GACCCGTCTTGAAACACGGACCAAGGAGTCTAACATGTGCGCGAGTCACTCGGTCTTGTT
CAGGCCAGAGAGGCGCAATGAAAGTAAAGTTGATTGAGTTACGATCCTCATGCRGTTAT-
CCTCCATGGGTAACGGTGGGGCGCAGTAACAGCCCGCCAATTTCGCTTATTGTCGATCTG
GCGGAGTTGTAGCGTACACGTTGGTACCCGAAAGATGGTGAACTATGCCTGGGCAAGACG
AAGCCAGAGGAAACTCTGGTGGAGGTCTGTAGCGATTCTGACGTGCAAATCGATCGTCAG
ACCTGGGTATAGGGGCGAAAGACTAATCGAACCATCTAGTAGCTGGTTCCTTCCGA
>KW4_MG_130
GACCCGTCTTGAAACACGGACCAAGGAGTCTAACATGTGCGCGAGTCACTCGGTCTTGAA
TAGGCCAGAGAGGCGCAATGAAAGTAAAGTTGATTGAGTTACGATCCTCATGCAGTTAT-
CCT-CACGGGTAACGGTGGGGCGCAGTAACAGCCCGCCAATTTCGCTTATTGTCGATCTG
GCGGAGTTGTAGCGTACACGTTGGTACCCGAAAGATGGTGAACTATGCCTGGGCAAGACG
AAGCCAGAGGAAACTCTGGTGGAGGTCTGTAGCGATTCTGACGTGCAAATCGATCGTCAG
ACCTGGGTATAGGGGCGAAAGACTAATCGAACCATCTAGTAGCTGGTTCCTTCCGA
>KW4_MG_131
GACCCGTCTTGAAACACGGACCAAGGAGTCTAACATGTGCGCGAGTCACTCGGTCTTGTT
CAGGCCAGAGAGGCGCAATGAAAGTAAAGTTGATTGAGTTACGATCCTCATGCAGTTAT-
CCTCCATGGGTAACGGTGGGGCGCAGTAACAGCCCGCCAATTTCGCTTATTGTCGATCTG
GCGGAGTTGTAGCGTACACGTTGGTACCCGAAAGATGGTGAACTATGCCTGGGCAAGACG
AAGCCAGAGGAAACTCTGGTGGAGGTCTGTAGCGATTCTGACGTGCAAATCGATCGTCAG
ACCTGGGTATAGGGGCGAAAGACTAATCGAACCATCTAGTAGCTGGTTCCTTCCGA
>KW4_MG_132
GACCCGTCTTGAAACACGGACCAAGGAGTCTAACATGTGCGCGAGTCACTCGGTCTTGAA
TAGGCCAGAGAGGCGCAATGAAAGTAAAGTTGATTGAGTTACGATCCTCATGCAGTTAT-
CCT-CACGGGTAACGGTGGGGCGCAGTAACAGCCCGCCAATTTCGCTTATTGTCGATCTG
GCGGAGTTGTAGCGTACACGTTGGTACCCGAAAGATGGTGAACTATGCCTGGGCAAGACG
AAGCCAGAGGAAACTCTGGTGGAGGTCTGTAGCGATTCTGACGTGCAAATCGATCGTCAG
ACCTGGGTATAGGGGCGAAAGACTAATCGAACCATCTAGTAGCTGGTTCCTTCCGA
>KW4_MG_133
GACCCGTCTTGAAACACGGACCAAGGAGTCTAACATGTGCGCGAGTCACTCGGTCTTGAA
TAGGCCAGAGAGGCGCAATGAAAGTAAAGTTGATTGAGTTACGATCCTCATGCAGTTAT-
CCT-CACGGGTAACGGTGGGGCGCAGTAACAGCCCGCCAATTTCGCTTATTGTCGATCTG
GCGGAGTTGTAGCGTACACGTTGGTACCCGAAAGATGGTGAACTATGCCTGGGCAAGACG
AAGCCAGAGGAAACTCTGGTGGAGGTCTGTAGCGATTCTGACGTGCAAATCGATCGTCAG
ACCTGGGTATAGGGGCGAAAGACTAATCGAACCATCTAGTAGCTGGTTCCTTCCGA
>KW4_MG_134
GACCCGTCTTGAAACACGGACCAAGGAGTCTAACATGTGCGCGAGTCACTCGGTCTTGAA
TAGGCCAGAGAGGCGCAATGAAAGTAAAGTTGATTGAGTTACGATCCTCATGCRGTTAT-
CCT-CACGGGTAACGGTGGGGCGCAGTAACAGCCCGCCAATTTCGCTTATTGTCGATCTG
GCGGAGTTGTAGCGTACACGTTGGTACCCGAAAGATGGTGAACTATGCCTGGGCAAGACG
AAGCCAGAGGAAACTCTGGTGGAGGTCTGTAGCGATTCTGACGTGCAAATCGATCGTCAG
ACCTGGGTATAGGGGCGAAAGACTAATCGAACCATCTAGTAGCTGGTTCCTTCCGA
>KW4_MG_135
GACCCGTCTTGAAACACGGACCAAGGAGTCTAACATGTGCGCGAGTCACTCGGTCTTGAA
TAGGCCAGAGAGGCGCAATGAAAGTAAAGTTGATTGAGTTACGATCCTCATGCAGTTAT-
CCT-CACGGGTAACGGTGGGGCGCAGTAACAGCCCGCCAATTTCGCTTATTGTCGATCTG
GCGGAGTTGTAGCGTACACGTTGGTACCCGAAAGATGGTGAACTATGCCTGGGCAAGACG
AAGCCAGAGGAAACTCTGGTGGAGGTCTGTAGCGATTCTGACGTGCAAATCGATCGTCAG
ACCTGGGTATAGGGGCGAAAGACTAATCGAACCATCTAGTAGCTGGTTCCTTCCGA
>KW4_MG_136
GACCCGTCTTGAAACACGGACCAAGGAGTCTAACATGTGCGCGAGTCACTCGGTCTTGAA
TAGGCCAGAGAGGCGCAATGAAAGTAAAGTTGATTGAGTTACGATCCTCATGCAGTTAT-
CCT-CACGGGTAACGGTGGGGCGCAGTAACAGCCCGCCAATTTCGCTTATTGTCGATCTG
GCGGAGTTGTAGCGTACACGTTGGTACCCGAAAGATGGTGAACTATGCCTGGGCAAGACG
AAGCCAGAGGAAACTCTGGTGGAGGTCTGTAGCGATTCTGACGTGCAAATCGATCGTCAG
ACCTGGGTATAGGGGCGAAAGACTAATCGAACCATCTAGTAGCTGGTTCCTTCCGA
>KW4_MG_137
GACCCGTCTTGAAACACGGACCAAGGAGTCTAACATGTGCGCGAGTCACTCGGTCTTGTT
CAGGCCAGAGAGGCGCAATGAAAGTAAAGTTGATTGAGTTACGATCCTCATGCAGTTAT-
CCTCCATGGGTAACGGTGGGGCGCAGTAACAGCCCGCCAATTTCGCTTATTGTCGATCTG
GCGGAGTTGTAGCGTACACGTTGGTACCCGAAAGATGGTGAACTATGCCTGGGCAAGACG
AAGCCAGAGGAAACTCTGGTGGAGGTCTGTAGCGATTCTGACGTGCAAATCGATCGTCAG
ACCTGGGTATAGGGGCGAAAGACTAATCGAACCATCTAGTAGCTGGTTCCTTCCGA
>KW4_MG_138
GACCCGTCTTGAAACACGGACCAAGGAGTCTAACATGTGCGCGAGTCACTCGGTCTTGAA
TAGGCCAGAGAGGCGCAATGAAAGTAAAGTTGATTGAGTTACGATCCTCATGCAGTTAT-
CCT-CACGGGTAACGGTGGGGCGCAGTAACAGCCCGCCAATTTCGCTTATTGTCGATCTG
GCGGAGTTGTAGCGTACACGTTGGTACCCGAAAGATGGTGAACTATGCCTGGGCAAGACG
AAGCCAGAGGAAACTCTGGTGGAGGTCTGTAGCGATTCTGACGTGCAAATCGATCGTCAG
ACCTGGGTATAGGGGCGAAAGACTAATCGAACCATCTAGTAGCTGGTTCCTTCCGA
>KW4_MG_139
GACCCGTCTTGAAACACGGACCAAGGAGTCTAACATGTGCGCGAGTCACTCGGTCTTGAA
TAGGCCAGAGAGGCGCAATGAAAGTAAAGTTGATTGAGTTACGATCCTCATGCAGTTAT-
CCT-CACGGGTAACGGTGGGGCGCAGTAACAGCCCGCCAATTTCGCTTATTGTCGATCTG
GCGGAGTTGTAGCGTACACGTTGGTACCCGAAAGATGGTGAACTATGCCTGGGCAAGACG
AAGCCAGAGGAAACTCTGGTGGAGGTCTGTAGCGATTCTGACGTGCAAATCGATCGTCAG
ACCTGGGTATAGGGGCGAAAGACTAATCGAACCATCTAGTAGCTGGTTCCTTCCGA
>KW4_MG_140
GACCCGTCTTGAAACACGGACCAAGGAGTCTAACATGTGCGCGAGTCACTCGGTCTTGAA
TAGGCCAGAGAGGCGCAATGAAAGTAAAGTTGATTGAGTTACGATCCTCATGCAGTTAT-
CCT-CACGGGTAACGGTGGGGCGCAGTAACAGCCCGCCAATTTCGCTTATTGTCGATCTG
GCGGAGTTGTAGCGTACACGTTGGTACCCGAAAGATGGTGAACTATGCCTGGGCAAGACG
AAGCCAGAGGAAACTCTGGTGGAGGTCTGTAGCGATTCTGACGTGCAAATCGATCGTCAG
ACCTGGGTATAGGGGCGAAAGACTAATCGAACCATCTAGTAGCTGGTTCCTTCCGA
>KW4_MG_141
GACCCGTCTTGAAACACGGACCAAGGAGTCTAACATGTGCGCGAGTCACTCGGTCTTGAA
TAGGCCAGAGAGGCGCAATGAAAGTAAAGTTGATTGAGTTACGATCCTCATGCAGTTAT-
CCT-CACGGGTAACGGTGGGGCGCAGTAACAGCCCGCCAATTTCGCTTATTGTCGATCTG
GCGGAGTTGTAGCGTACACGTTGGTACCCGAAAGATGGTGAACTATGCCTGGGCAAGACG
AAGCCAGAGGAAACTCTGGTGGAGGTCTGTAGCGATTCTGACGTGCAAATCGATCGTCAG
ACCTGGGTATAGGGGCGAAAGACTAATCGAACCATCTAGTAGCTGGTTCCTTCCGA
>SO1_F_017
GACCCGTCTTGAAACACGGACCAAGGAGTCTAACATGTGCGCGAGTCACTCGGTCTTGAA
CAGGCCAGAGAGGCGCAATGAAAGTAAAGTTGATTGAGTTACGATCCTCATGCGGTTAT-
CCYTAGTGGGTAACGGTGGGGCGCAGTAACAGCCCGCCAATTTCGCTTATTGTCGATCTG
GCGGAGTTGTAGCGTACACGTTGGTACCCGAAAGATGGTGAACTATGCCTGGGCAAGACG
AAGCCAGAGGAAACTCTGGTGGAGGTCTGTAGCGATTCTGACGTGCAAATCGATCGTCAG
ACCTGGGTATAGGGGCGAAAGACTAATCGAACCATCTAGTAGCTGGTTCCTTCCGA
>SO1_F_018
GACCCGTCTTGAAACACGGACCAAGGAGTCTAACATGTGCGCGAGTCACTCGGTCTTGWW
YAGGCCAGAGAGGCGCAATGAAAGTAAAGTTGATTGAGTTACGATCCTCATGCRGTTAT-
CCYYCGTGGGTAACGGTGGGGCGCAGTAACAGCCCGCCAATTTCGCTTATTGTCGATCTG
GCGGAGTTGTAGCGTACACGTTGGTACCCGAAAGATGGTGAACTATGCCTGGGCAAGACG
AAGCCAGAGGAAACTCTGGTGGAGGTCTGTAGCGATTCTGACGTGCAAATCGATCGTCAG
ACCTGGGTATAGGGGCGAAAGACTAATCGAACCATCTAGTAGCTGGTTCCTTCCGA
>SO1_F_035
GACCCGTCTTGAAACACGGACCAAGGAGTCTAACATGTGCGCGAGTCACTCGGTCTTGWW
YAGGCCAGAGAGGCGCAATGAAAGTAAAGTTGATTGAGTTACGATCCTCATGCRGTTAT-
CCYYCGTGGGTAACGGTGGGGCGCAGTAACAGCCCGCCAATTTCGCTTATTGTCGATCTG
GCGGAGTTGTAGCGTACACGTTGGTACCCGAAAGATGGTGAACTATGCCTGGGCAAGACG
AAGCCAGAGGAAACTCTGGTGGAGGTCTGTAGCGATTCTGACGTGCAAATCGATCGTCAG
ACCTGGGTATAGGGGCGAAAGACTAATCGAACCATCTAGTAGCTGGTTCCTTCCGA
>SO1_F_036
GACCCGTCTTGAAACACGGACCAAGGAGTCTAACATGTGCGCGAGTCACTCGGTCTTGWW
YAGGCCAGAGAGGCGCAATGAAAGTAAAGTTGATTGAGTTACGATCCTCATGCRGTTAT-
CCYYCGTGGGTAACGGTGGGGCGCAGTAACAGCCCGCCAATTTCGCTTATTGTCGATCTG
GCGGAGTTGTAGCGTACACGTTGGTACCCGAAAGATGGTGAACTATGCCTGGGCAAGACG
AAGCCAGAGGAAACTCTGGTGGAGGTCTGTAGCGATTCTGACGTGCAAATCGATCGTCAG
ACCTGGGTATAGGGGCGAAAGACTAATCGAACCATCTAGTAGCTGGTTCCTTCCGA
>SO1_F_037
GACCCGTCTTGAAACACGGACCAAGGAGTCTAACATGTGCGCGAGTCACTCGGTCTTGWW
YAGGCCAGAGAGGCGCAATGAAAGTAAAGTTGATTGAGTTACGATCCTCATGCGGTTAT-
CCYYYGTGGGTAACGGTGGGGCGCAGTAACAGCCCGCCAATTTCGCTTATTGTCGATCTG
GCGGAGTTGTAGCGTACACGTTGGTACCCGAAAGATGGTGAACTATGCCTGGGCAAGACG
AAGCCAGAGGAAACTCTGGTGGAGGTCTGTAGCGATTCTGACGTGCAAATCGATCGTCAG
ACCTGGGTATAGGGGCGAAAGACTAATCGAACCATCTAGTAGCTGGTTCCTTCCGA
>SO1_F_039
GACCCGTCTTGAAACACGGACCAAGGAGTCTAACATGTGCGCGAGTCACTCGGTCTTGAA
TAGGCCAGAGAGGCGCAATGAAAGTAAAGTTGATTGAGTTACGATCCTCATGCAGTTAT-
CCT-CACGGGTAACGGTGGGGCGCAGTAACAGCCCGCCAATTTCGCTTATTGTCGATCTG
GCGGAGTTGTAGCGTACACGTTGGTACCCGAAAGATGGTGAACTATGCCTGGGCAAGACG
AAGCCAGAGGAAACTCTGGTGGAGGTCTGTAGCGATTCTGACGTGCAAATCGATCGTCAG
ACCTGGGTATAGGGGCGAAAGACTAATCGAACCATCTAGTAGCTGGTTCCTTCCGA
>SO2_F_045
GACCCGTCTTGAAACACGGACCAAGGAGTCTAACATGTGCGCGAGTCACTCGGTCTTGWW
YAGGCCAGAGAGGCGCAATGAAAGTAAAGTTGATTGAGTTACGATCCTCATGCRGTTAT-
CCYYCRTGGGTAACGGTGGGGCGCAGTAACAGCCCGCCAATTTCGCTTATTGTCGATCTG
GCGGAGTTGTAGCGTACACGTTGGTACCCGAAAGATGGTGAACTATGCCTGGGCAAGACG
AAGCCAGAGGAAACTCTGGTGGAGGTCTGTAGCGATTCTGACGTGCAAATCGATCGTCAG
ACCTGGGTATAGGGGCGAAAGACTAATCGAACCATCTAGTAGCTGGTTCCTTCCGA
>SO2_F_046
GACCCGTCTTGAAACACGGACCAAGGAGTCTAACATGTGCGCGAGTCACTCGGTCTTGAA
TAGGCCAGAGAGGCGCAATGAAAGTAAAGTTGATTGAGTTACGATCCTCATGCGGTTAT-
CCT-CACGGGTAACGGTGGGGCGCAGTAACAGCCCGCCAATTTCGCTTATTGTCGATCTG
GCGGAGTTGTAGCGTACACGTTGGTACCCGAAAGATGGTGAACTATGCCTGGGCAAGACG
AAGCCAGAGGAAACTCTGGTGGAGGTCTGTAGCGATTCTGACGTGCAAATCGATCGTCAG
ACCTGGGTATAGGGGCGAAAGACTAATCGAACCATCTAGTAGCTGGTTCCTTCCGA
>SO3_CG_142
GACCCGTCTTGAAACACGGACCAAGGAGTCTAACATGTGCGCGAGTCACTCGGTCTTGWW
YAGGCCAGAGAGGCGCAATGAAAGTAAAGTTGATTGAGTTACGATCCTCATGCGGTTAT-
CCTYCATGGGTAACGGTGGGGCGCAGTAACAGCCCGCCAATTTCGCTTATTGTCGATCTG
GCGGAGTTGTAGCGTACACGTTGGTACCCGAAAGATGGTGAACTATGCCTGGGCAAGACG
AAGCCAGAGGAAACTCTGGTGGAGGTCTGTAGCGATTCTGACGTGCAAATCGATCGTCAG
ACCTGGGTATAGGGGCGAAAGACTAATCGAACCATCTAGTAGCTGGTTCCTTCCGA
>SO3_MG_143
GACCCGTCTTGAAACACGGACCAAGGAGTCTAACATGTGCGCGAGTCACTCGGTCTTGAA
TAGGCCAGAGAGGCGCAATGAAAGTAAAGTTGATTGAGTTACGATCCTCATGCAGTTAT-
CCT-CACGGGTAACGGTGGGGCGCAGTAACAGCCCGCCAATTTCGCTTATTGTCGATCTG
GCGGAGTTGTAGCGTACACGTTGGTACCCGAAAGATGGTGAACTATGCCTGGGCAAGACG
AAGCCAGAGGAAACTCTGGTGGAGGTCTGTAGCGATTCTGACGTGCAAATCGATCGTCAG
ACCTGGGTATAGGGGCGAAAGACTAATCGAACCATCTAGTAGCTGGTTCCTTCCGA
>SO3_MG_144
GACCCGTCTTGAAACACGGACCAAGGAGTCTAACATGTGCGCGAGTCACTCGGTCTTGWW
YAGGCCAGAGAGGCGCAATGAAAGTAAAGTTGATTGAGTTACGATCCTCATGCGGTTAT-
CCTTCATGGGTAACGGTGGGGCGCAGTAACAGCCCGCCAATTTCGCTTATTGTCGATCTG
GCGGAGTTGTAGCGTACACGTTGGTACCCGAAAGATGGTGAACTATGCCTGGGCAAGACG
AAGCCAGAGGAAACTCTGGTGGAGGTCTGTAGCGATTCTGACGTGCAAATCGATCGTCAG
ACCTGGGTATAGGGGCGAAAGACTAATCGAACCATCTAGTAGCTGGTTCCTTCCGA
>SO3_MG_145
GACCCGTCTTGAAACACGGACCAAGGAGTCTAACATGTGCGCGAGTCACTCGGTCTTGWW
YAGGCCAGAGAGGCGCAATGAAAGTAAAGTTGATTGAGTTACGATCCTCATGCGGTTAT-
CCTYCATGGGTAACGGTGGGGCGCAGTAACAGCCCGCCAATTTCGCTTATTGTCGATCTG
GCGGAGTTGTAGCGTACACGTTGGTACCCGAAAGATGGTGAACTATGCCTGGGCAAGACG
AAGCCAGAGGAAACTCTGGTGGAGGTCTGTAGCGATTCTGACGTGCAAATCGATCGTCAG
ACCTGGGTATAGGGGCGAAAGACTAATCGAACCATCTAGTAGCTGGTTCCTTCCGA
>SO3_MG_146
GACCCGTCTTGAAACACGGACCAAGGAGTCTAACATGTGCGCGAGTCACTCGGTCTTGAA
TAGGCCAGAGAGGCGCAATGAAAGTAAAGTTGATTGAGTTACGATCCTCATGCRGTTAT-
CCT-CACGGGTAACGGTGGGGCGCAGTAACAGCCCGCCAATTTCGCTTATTGTCGATCTG
GCGGAGTTGTAGCGTACACGTTGGTACCCGAAAGATGGTGAACTATGCCTGGGCAAGACG
AAGCCAGAGGAAACTCTGGTGGAGGTCTGTAGCGATTCTGACGTGCAAATCGATCGTCAG
ACCTGGGTATAGGGGCGAAAGACTAATCGAACCATCTAGTAGCTGGTTCCTTCCGA
>SO3_MG_147
GACCCGTCTTGAAACACGGACCAAGGAGTCTAACATGTGCGCGAGTCACTCGGTCTTGAA
TAGGCCAGAGAGGCGCAATGAAAGTAAAGTTGATTGAGTTACGATCCTCATGCRGTTAT-
CCT-CACGGGTAACGGTGGGGCGCAGTAACAGCCCGCCAATTTCGCTTATTGTCGATCTG
GCGGAGTTGTAGCGTACACGTTGGTACCCGAAAGATGGTGAACTATGCCTGGGCAAGACG
AAGCCAGAGGAAACTCTGGTGGAGGTCTGTAGCGATTCTGACGTGCAAATCGATCGTCAG
ACCTGGGTATAGGGGCGAAAGACTAATCGAACCATCTAGTAGCTGGTTCCTTCCGA
>TW_F_064
GACCCGTCTTGAAACACGGACCAAGGAGTCTAACATGTGCGCGAGTCACTCGGTCTTGAA
TAGGCCAGAGAGGCGCAATGAAAGTAAAGTTGATTGAGTTACGATCCTCATGCGGTTAT-
CCCTWGTGGGTAACGGTGGGGCGCAGTAACAGCCCGCCAATTTCGCTTATTGTCGATCTG
GCGGAGTTGTAGCGTACACGTTGGTACCCGAAAGATGGTGAACTATGCCTGGGCAAGACG
AAGCCAGAGGAAACTCTGGTGGAGGTCTGTAGCGATTCTGACGTGCAAATCGATCGTCAG
ACCTGGGTATAGGGGCGAAAGACTAATCGAACCATCTAGTAGCTGGTTCCTTCCGA
>TW_F_065
GACCCGTCTTGAAACACGGACCAAGGAGTCTAACATGTGCGCGAGTCACTCGGTCTTGWW
YAGGCCAGAGAGGCGCAATGAAAGTAAAGTTGATTGAGTTACGATCCTCATGCRGTTAT-
CCYYYRTGGGTAACGGTGGGGCGCAGTAACAGCCCGCCAATTTCGCTTATTGTCGATCTG
GCGGAGTTGTAGCGTACACGTTGGTACCCGAAAGATGGTGAACTATGCCTGGGCAAGACG
AAGCCAGAGGAAACTCTGGTGGAGGTCTGTAGCGATTCTGACGTGCAAATCGATCGTCAG
ACCTGGGTATAGGGGCGAAAGACTAATCGAACCATCTAGTAGCTGGTTCCTTCCGA
>TW_F_066
GACCCGTCTTGAAACACGGACCAAGGAGTCTAACATGTGCGCGAGTCACTCGGTCTTGAA
TAGGCCAGAGAGGCGCAATGAAAGTAAAGTTGATTGAGTTACGATCCTCATGCGGTTAT-
CCYYYRTGGGTAACGGTGGGGCGCAGTAACAGCCCGCCAATTTCGCTTATTGTCGATCTG
GCGGAGTTGTAGCGTACACGTTGGTACCCGAAAGATGGTGAACTATGCCTGGGCAAGACG
AAGCCAGAGGAAACTCTGGTGGAGGTCTGTAGCGATTCTGACGTGCAAATCGATCGTCAG
ACCTGGGTATAGGGGCGAAAGACTAATCGAACCATCTAGTAGCTGGTTCCTTCCGA
>TW_CG_068
GACCCGTCTTGAAACACGGACCAAGGAGTCTAACATGTGCGCGAGTCACTCGGTCTTGTT
CAGGCCAGAGAGGCGCAATGAAAGTAAAGTTGATTGAGTTACGATCCTCATGCAGTTAT-
CCTCCATGGGTAACGGTGGGGCGCAGTAACAGCCCGCCAATTTCGCTTATTGTCGATCTG
GCGGAGTTGTAGCGTACACGTTGGTACCCGAAAGATGGTGAACTATGCCTGGGCAAGACG
AAGCCAGAGGAAACTCTGGTGGAGGTCTGTAGCGATTCTGACGTGCAAATCGATCGTCAG
ACCTGGGTATAGGGGCGAAAGACTAATCGAACCATCTAGTAGCTGGTTCCTTCCGA
>TW_IFG_069
GACCCGTCTTGAAACACGGACCAAGGAGTCTAACATGTGCGCGAGTCACTCGGTCTTGAA
TAGGCCAGAGAGGCGCAATGAAAGTAAAGTTGATTGAGTTACGATCCTCATGCGGTTAT-
CCYTYGTGGGTAACGGTGGGGCGCAGTAACAGCCCGCCAATTTCGCTTATTGTCGATCTG
GCGGAGTTGTAGCGTACACGTTGGTACCCGAAAGATGGTGAACTATGCCTGGGCAAGACG
AAGCCAGAGGAAACTCTGGTGGAGGTCTGTAGCGATTCTGACGTGCAAATCGATCGTCAG
ACCTGGGTATAGGGGCGAAAGACTAATCGAACCATCTAGTAGCTGGTTCCTTCCGA
>UE_CG_101
GACCCGTCTTGAAACACGGACCAAGGAGTCTAACATGTGCGCGAGTCACTCGGTCTTGAA
TAGGCCAGAGAGGCGCAATGAAAGTAAAGTTGATTGAGTTACGATCCTCATGCRGTTAT-
CCT-CACGGGTAACGGTGGGGCGCAGTAACAGCCCGCCAATTTCGCTTATTGTCGATCTG
GCGGAGTTGTAGCGTACACGTTGGTACCCGAAAGATGGTGAACTATGCCTGGGCAAGACG
AAGCCAGAGGAAACTCTGGTGGAGGTCTGTAGCGATTCTGACGTGCAAATCGATCGTCAG
ACCTGGGTATAGGGGCGAAAGACTAATCGAACCATCTAGTAGCTGGTTCCTTCCGA
>UE_CG_102
GACCCGTCTTGAAACACGGACCAAGGAGTCTAACATGTGCGCGAGTCACTCGGTCTTGAA
TAGGCCAGAGAGGCGCAATGAAAGTAAAGTTGATTGAGTTACGATCCTCATGCRGTTAT-
CCT-CACGGGTAACGGTGGGGCGCAGTAACAGCCCGCCAATTTCGCTTATTGTCGATCTG
GCGGAGTTGTAGCGTACACGTTGGTACCCGAAAGATGGTGAACTATGCCTGGGCAAGACG
AAGCCAGAGGAAACTCTGGTGGAGGTCTGTAGCGATTCTGACGTGCAAATCGATCGTCAG
ACCTGGGTATAGGGGCGAAAGACTAATCGAACCATCTAGTAGCTGGTTCCTTCCGA
>UE_CG_103
GACCCGTCTTGAAACACGGACCAAGGAGTCTAACATGTGCGCGAGTCACTCGGTCTTGAA
TAGGCCAGAGAGGCGCAATGAAAGTAAAGTTGATTGAGTTACGATCCTCATGCGGTTAT-
CCT-CACGGGTAACGGTGGGGCGCAGTAACAGCCCGCCAATTTCGCTTATTGTCGATCTG
GCGGAGTTGTAGCGTACACGTTGGTACCCGAAAGATGGTGAACTATGCCTGGGCAAGACG
AAGCCAGAGGAAACTCTGGTGGAGGTCTGTAGCGATTCTGACGTGCAAATCGATCGTCAG
ACCTGGGTATAGGGGCGAAAGACTAATCGAACCATCTAGTAGCTGGTTCCTTCCGA
>UE_MG_094
GACCCGTCTTGAAACACGGACCAAGGAGTCTAACATGTGCGCGAGTCACTCGGTCTTGAA
TAGGCCAGAGAGGCGCAATGAAAGTAAAGTTGATTGAGTTACGATCCTCATGCRGTTAT-
CCT-CACGGGTAACGGTGGGGCGCAGTAACAGCCCGCCAATTTCGCTTATTGTCGATCTG
GCGGAGTTGTAGCGTACACGTTGGTACCCGAAAGATGGTGAACTATGCCTGGGCAAGACG
AAGCCAGAGGAAACTCTGGTGGAGGTCTGTAGCGATTCTGACGTGCAAATCGATCGTCAG
ACCTGGGTATAGGGGCGAAAGACTAATCGAACCATCTAGTAGCTGGTTCCTTCCGA
>UE_MG_095
GACCCGTCTTGAAACACGGACCAAGGAGTCTAACATGTGCGCGAGTCACTCGGTCTTGAA
TAGGCCAGAGAGGCGCAATGAAAGTAAAGTTGATTGAGTTACGATCCTCATGCRGTTAT-
CCT-CACGGGTAACGGTGGGGCGCAGTAACAGCCCGCCAATTTCGCTTATTGTCGATCTG
GCGGAGTTGTAGCGTACACGTTGGTACCCGAAAGATGGTGAACTATGCCTGGGCAAGACG
AAGCCAGAGGAAACTCTGGTGGAGGTCTGTAGCGATTCTGACGTGCAAATCGATCGTCAG
ACCTGGGTATAGGGGCGAAAGACTAATCGAACCATCTAGTAGCTGGTTCCTTCCGA
>UE_MG_096
GACCCGTCTTGAAACACGGACCAAGGAGTCTAACATGTGCGCGAGTCACTCGGTCTTGAA
TAGGCCAGAGAGGCGCAATGAAAGTAAAGTTGATTGAGTTACGATCCTCATGCRGTTAT-
CCT-CACGGGTAACGGTGGGGCGCAGTAACAGCCCGCCAATTTCGCTTATTGTCGATCTG
GCGGAGTTGTAGCGTACACGTTGGTACCCGAAAGATGGTGAACTATGCCTGGGCAAGACG
AAGCCAGAGGAAACTCTGGTGGAGGTCTGTAGCGATTCTGACGTGCAAATCGATCGTCAG
ACCTGGGTATAGGGGCGAAAGACTAATCGAACCATCTAGTAGCTGGTTCCTTCCGA
>UE_MG_097
GACCCGTCTTGAAACACGGACCAAGGAGTCTAACATGTGCGCGAGTCACTCGGTCTTGAA
TAGGCCAGAGAGGCGCAATGAAAGTAAAGTTGATTGAGTTACGATCCTCATGCRGTTAT-
CCT-CACGGGTAACGGTGGGGCGCAGTAACAGCCCGCCAATTTCGCTTATTGTCGATCTG
GCGGAGTTGTAGCGTACACGTTGGTACCCGAAAGATGGTGAACTATGCCTGGGCAAGACG
AAGCCAGAGGAAACTCTGGTGGAGGTCTGTAGCGATTCTGACGTGCAAATCGATCGTCAG
ACCTGGGTATAGGGGCGAAAGACTAATCGAACCATCTAGTAGCTGGTTCCTTCCGA
>UE_MG_098
GACCCGTCTTGAAACACGGACCAAGGAGTCTAACATGTGCGCGAGTCACTCGGTCTTGAA
TAGGCCAGAGAGGCGCAATGAAAGTAAAGTTGATTGAGTTACGATCCTCATGCRGTTAT-
CCT-CACGGGTAACGGTGGGGCGCAGTAACAGCCCGCCAATTTCGCTTATTGTCGATCTG
GCGGAGTTGTAGCGTACACGTTGGTACCCGAAAGATGGTGAACTATGCCTGGGCAAGACG
AAGCCAGAGGAAACTCTGGTGGAGGTCTGTAGCGATTCTGACGTGCAAATCGATCGTCAG
ACCTGGGTATAGGGGCGAAAGACTAATCGAACCATCTAGTAGCTGGTTCCTTCCGA
>UE_MG_099
GACCCGTCTTGAAACACGGACCAAGGAGTCTAACATGTGCGCGAGTCACTCGGTCTTGAA
TAGGCCAGAGAGGCGCAATGAAAGTAAAGTTGATTGAGTTACGATCCTCATGCGGTTAT-
CCT-CACGGGTAACGGTGGGGCGCAGTAACAGCCCGCCAATTTCGCTTATTGTCGATCTG
GCGGAGTTGTAGCGTACACGTTGGTACCCGAAAGATGGTGAACTATGCCTGGGCAAGACG
AAGCCAGAGGAAACTCTGGTGGAGGTCTGTAGCGATTCTGACGTGCAAATCGATCGTCAG
ACCTGGGTATAGGGGCGAAAGACTAATCGAACCATCTAGTAGCTGGTTCCTTCCGA
>UE_MG_100
GACCCGTCTTGAAACACGGACCAAGGAGTCTAACATGTGCGCGAGTCACTCGGTCTTGAA
TAGGCCAGAGAGGCGCAATGAAAGTAAAGTTGATTGAGTTACGATCCTCATGCRGTTAT-
CCT-CACGGGTAACGGTGGGGCGCAGTAACAGCCCGCCAATTTCGCTTATTGTCGATCTG
GCGGAGTTGTAGCGTACACGTTGGTACCCGAAAGATGGTGAACTATGCCTGGGCAAGACG
AAGCCAGAGGAAACTCTGGTGGAGGTCTGTAGCGATTCTGACGTGCAAATCGATCGTCAG
ACCTGGGTATAGGGGCGAAAGACTAATCGAACCATCTAGTAGCTGGTTCCTTCCGA
>UE_IFG_070
GACCCGTCTTGAAACACGGACCAAGGAGTCTAACATGTGCGCGAGTCACTCGGTCTTGWW
CAGGCCAGAGAGGCGCAATGAAAGTAAAGTTGATTGAGTTACGATCCTCATGCRGTTAT-
CCTYCATGGGTAACGGTGGGGCGCAGTAACAGCCCGCCAATTTCGCTTATTGTCGATCTG
GCGGAGTTGTAGCGTACACGTTGGTACCCGAAAGATGGTGAACTATGCCTGGGCAAGACG
AAGCCAGAGGAAACTCTGGTGGAGGTCTGTAGCGATTCTGACGTGCAAATCGATCGTCAG
ACCTGGGTATAGGGGCGAAAGACTAATCGAACCATCTAGTAGCTGGTTCCTTCCGA
>UE_IFG_073
GACCCGTCTTGAAACACGGACCAAGGAGTCTAACATGTGCGCGAGTCACTCGGTCTTGAA
TAGGCCAGAGAGGCGCAATGAAAGTAAAGTTGATTGAGTTACGATCCTCATGCGGTTAT-
CCCTYGTGGGTAACGGTGGGGCGCAGTAACAGCCCGCCAATTTCGCTTATTGTCGATCTG
GCGGAGTTGTAGCGTACACGTTGGTACCCGAAAGATGGTGAACTATGCCTGGGCAAGACG
AAGCCAGAGGAAACTCTGGTGGAGGTCTGTAGCGATTCTGACGTGCAAATCGATCGTCAG
ACCTGGGTATAGGGGCGAAAGACTAATCGAACCATCTAGTAGCTGGTTCCTTCCGA
>UE_IFG_074
GACCCGTCTTGAAACACGGACCAAGGAGTCTAACATGTGCGCGAGTCACTCGGTCTTGWW
YAGGCCAGAGAGGCGCAATGAAAGTAAAGTTGATTGAGTTACGATCCTCATGCRGTTAT-
CCYYYRTGGGTAACGGTGGGGCGCAGTAACAGCCCGCCAATTTCGCTTATTGTCGATCTG
GCGGAGTTGTAGCGTACACGTTGGTACCCGAAAGATGGTGAACTATGCCTGGGCAAGACG
AAGCCAGAGGAAACTCTGGTGGAGGTCTGTAGCGATTCTGACGTGCAAATCGATCGTCAG
ACCTGGGTATAGGGGCGAAAGACTAATCGAACCATCTAGTAGCTGGTTCCTTCCGA
>UE_IFG_075
GACCCGTCTTGAAACACGGACCAAGGAGTCTAACATGTGCGCGAGTCACTCGGTCTTGWW
YAGGCCAGAGAGGCGCAATGAAAGTAAAGTTGATTGAGTTACGATCCTCATGCRGTTAT-
CCYYCRTGGGTAACGGTGGGGCGCAGTAACAGCCCGCCAATTTCGCTTATTGTCGATCTG
GCGGAGTTGTAGCGTACACGTTGGTACCCGAAAGATGGTGAACTATGCCTGGGCAAGACG
AAGCCAGAGGAAACTCTGGTGGAGGTCTGTAGCGATTCTGACGTGCAAATCGATCGTCAG
ACCTGGGTATAGGGGCGAAAGACTAATCGAACCATCTAGTAGCTGGTTCCTTCCGA
>UE_IFG_076
GACCCGTCTTGAAACACGGACCAAGGAGTCTAACATGTGCGCGAGTCACTCGGTCTTGWW
YAGGCCAGAGAGGCGCAATGAAAGTAAAGTTGATTGAGTTACGATCCTCATGCRGTTAT-
CCYYYGTGGGTAACGGTGGGGCGCAGTAACAGCCCGCCAATTTCGCTTATTGTCGATCTG
GCGGAGTTGTAGCGTACACGTTGGTACCCGAAAGATGGTGAACTATGCCTGGGCAAGACG
AAGCCAGAGGAAACTCTGGTGGAGGTCTGTAGCGATTCTGACGTGCAAATCGATCGTCAG
ACCTGGGTATAGGGGCGAAAGACTAATCGAACCATCTAGTAGCTGGTTCCTTCCGA
>UE_IFG_077
GACCCGTCTTGAAACACGGACCAAGGAGTCTAACATGTGCGCGAGTCACTCGGTCTTGWW
YAGGCCAGAGAGGCGCAATGAAAGTAAAGTTGATTGAGTTACGATCCTCATGCRGTTAT-
CCYYYGTGGGTAACGGTGGGGCGCAGTAACAGCCCGCCAATTTCGCTTATTGTCGATCTG
GCGGAGTTGTAGCGTACACGTTGGTACCCGAAAGATGGTGAACTATGCCTGGGCAAGACG
AAGCCAGAGGAAACTCTGGTGGAGGTCTGTAGCGATTCTGACGTGCAAATCGATCGTCAG
ACCTGGGTATAGGGGCGAAAGACTAATCGAACCATCTAGTAGCTGGTTCCTTCCGA
>UE_IFG_078
GACCCGTCTTGAAACACGGACCAAGGAGTCTAACATGTGCGCGAGTCACTCGGTCTTGTT
CAGGCCAGAGAGGCGCAATGAAAGTAAAGTTGATTGAGTTACGATCCTCATGCAGTTAT-
CCTCCATGGGTAACGGTGGGGCGCAGTAACAGCCCGCCAATTTCGCTTATTGTCGATCTG
GCGGAGTTGTAGCGTACACGTTGGTACCCGAAAGATGGTGAACTATGCCTGGGCAAGACG
AAGCCAGAGGAAACTCTGGTGGAGGTCTGTAGCGATTCTGACGTGCAAATCGATCGTCAG
ACCTGGGTATAGGGGCGAAAGACTAATCGAACCATCTAGTAGCTGGTTCCTTCCGA
>UE_IFG_080
GACCCGTCTTGAAACACGGACCAAGGAGTCTAACATGTGCGCGAGTCACTCGGTCTTGWW
YAGGCCAGAGAGGCGCAATGAAAGTAAAGTTGATTGAGTTACGATCCTCATGCRGTTAT-
CCYYYGTGGGTAACGGTGGGGCGCAGTAACAGCCCGCCAATTTCGCTTATTGTCGATCTG
GCGGAGTTGTAGCGTACACGTTGGTACCCGAAAGATGGTGAACTATGCCTGGGCAAGACG
AAGCCAGAGGAAACTCTGGTGGAGGTCTGTAGCGATTCTGACGTGCAAATCGATCGTCAG
ACCTGGGTATAGGGGCGAAAGACTAATCGAACCATCTAGTAGCTGGTTCCTTCCGA
>UE_IFG_081
GACCCGTCTTGAAACACGGACCAAGGAGTCTAACATGTGCGCGAGTCACTCGGTCTTGTT
CAGGCCAGAGAGGCGCAATGAAAGTAAAGTTGATTGAGTTACGATCCTCATGCRGTTAT-
CCTCCATGGGTAACGGTGGGGCGCAGTAACAGCCCGCCAATTTCGCTTATTGTCGATCTG
GCGGAGTTGTAGCGTACACGTTGGTACCCGAAAGATGGTGAACTATGCCTGGGCAAGACG
AAGCCAGAGGAAACTCTGGTGGAGGTCTGTAGCGATTCTGACGTGCAAATCGATCGTCAG
ACCTGGGTATAGGGGCGAAAGACTAATCGAACCATCTAGTAGCTGGTTCCTTCCGA
>UE_IFG_083
GACCCGTCTTGAAACACGGACCAAGGAGTCTAACATGTGCGCGAGTCACTCGGTCTTGWW
YAGGCCAGAGAGGCGCAATGAAAGTAAAGTTGATTGAGTTACGATCCTCATGCRGTTAT-
CCYYYGTGGGTAACGGTGGGGCGCAGTAACAGCCCGCCAATTTCGCTTATTGTCGATCTG
GCGGAGTTGTAGCGTACACGTTGGTACCCGAAAGATGGTGAACTATGCCTGGGCAAGACG
AAGCCAGAGGAAACTCTGGTGGAGGTCTGTAGCGATTCTGACGTGCAAATCGATCGTCAG
ACCTGGGTATAGGGGCGAAAGACTAATCGAACCATCTAGTAGCTGGTTCCTTCCGA
>UE_IFG_084
GACCCGTCTTGAAACACGGACCAAGGAGTCTAACATGTGCGCGAGTCACTCGGTCTTGAA
TAGGCCAGAGAGGCGCAATGAAAGTAAAGTTGATTGAGTTACGATCCTCATGCGGTTAT-
CCCTYGTGGGTAACGGTGGGGCGCAGTAACAGCCCGCCAATTTCGCTTATTGTCGATCTG
GCGGAGTTGTAGCGTACACGTTGGTACCCGAAAGATGGTGAACTATGCCTGGGCAAGACG
AAGCCAGAGGAAACTCTGGTGGAGGTCTGTAGCGATTCTGACGTGCAAATCGATCGTCAG
ACCTGGGTATAGGGGCGAAAGACTAATCGAACCATCTAGTAGCTGGTTCCTTCCGA
>UE_IFG_085
GACCCGTCTTGAAACACGGACCAAGGAGTCTAACATGTGCGCGAGTCACTCGGTCTTGWW
YAGGCCAGAGAGGCGCAATGAAAGTAAAGTTGATTGAGTTACGATCCTCATGCRGTTAT-
CCYYYGTGGGTAACGGTGGGGCGCAGTAACAGCCCGCCAATTTCGCTTATTGTCGATCTG
GCGGAGTTGTAGCGTACACGTTGGTACCCGAAAGATGGTGAACTATGCCTGGGCAAGACG
AAGCCAGAGGAAACTCTGGTGGAGGTCTGTAGCGATTCTGACGTGCAAATCGATCGTCAG
ACCTGGGTATAGGGGCGAAAGACTAATCGAACCATCTAGTAGCTGGTTCCTTCCGA
>UE_IFG_086
GACCCGTCTTGAAACACGGACCAAGGAGTCTAACATGTGCGCGAGTCACTCGGTCTTGWW
YAGGCCAGAGAGGCGCAATGAAAGTAAAGTTGATTGAGTTACGATCCTCATGCRGTTAT-
CCYYYRTGGGTAACGGTGGGGCGCAGTAACAGCCCGCCAATTTCGCTTATTGTCGATCTG
GCGGAGTTGTAGCGTACACGTTGGTACCCGAAAGATGGTGAACTATGCCTGGGCAAGACG
AAGCCAGAGGAAACTCTGGTGGAGGTCTGTAGCGATTCTGACGTGCAAATCGATCGTCAG
ACCTGGGTATAGGGGCGAAAGACTAATCGAACCATCTAGTAGCTGGTTCCTTCCGA
>UE_IFG_087
GACCCGTCTTGAAACACGGACCAAGGAGTCTAACATGTGCGCGAGTCACTCGGTCTTGWW
YAGGCCAGAGAGGCGCAATGAAAGTAAAGTTGATTGAGTTACGATCCTCATGCRGTTAT-
CCYYYGTGGGTAACGGTGGGGCGCAGTAACAGCCCGCCAATTTCGCTTATTGTCGATCTG
GCGGAGTTGTAGCGTACACGTTGGTACCCGAAAGATGGTGAACTATGCCTGGGCAAGACG
AAGCCAGAGGAAACTCTGGTGGAGGTCTGTAGCGATTCTGACGTGCAAATCGATCGTCAG
ACCTGGGTATAGGGGCGAAAGACTAATCGAACCATCTAGTAGCTGGTTCCTTCCGA
>UE_IFG_088
GACCCGTCTTGAAACACGGACCAAGGAGTCTAACATGTGCGCGAGTCACTCGGTCTTGWW
YAGGCCAGAGAGGCGCAATGAAAGTAAAGTTGATTGAGTTACGATCCTCATGCRGTTAT-
CCYYCRTGGGTAACGGTGGGGCGCAGTAACAGCCCGCCAATTTCGCTTATTGTCGATCTG
GCGGAGTTGTAGCGTACACGTTGGTACCCGAAAGATGGTGAACTATGCCTGGGCAAGACG
AAGCCAGAGGAAACTCTGGTGGAGGTCTGTAGCGATTCTGACGTGCAAATCGATCGTCAG
ACCTGGGTATAGGGGCGAAAGACTAATCGAACCATCTAGTAGCTGGTTCCTTCCGA
>UE_IFG_089
GACCCGTCTTGAAACACGGACCAAGGAGTCTAACATGTGCGCGAGTCACTCGGTCTTGWW
YAGGCCAGAGAGGCGCAATGAAAGTAAAGTTGATTGAGTTACGATCCTCATGCRGTTAT-
CCYYYGTGGGTAACGGTGGGGCGCAGTAACAGCCCGCCAATTTCGCTTATTGTCGATCTG
GCGGAGTTGTAGCGTACACGTTGGTACCCGAAAGATGGTGAACTATGCCTGGGCAAGACG
AAGCCAGAGGAAACTCTGGTGGAGGTCTGTAGCGATTCTGACGTGCAAATCGATCGTCAG
ACCTGGGTATAGGGGCGAAAGACTAATCGAACCATCTAGTAGCTGGTTCCTTCCGA
>UE_IFG_090
GACCCGTCTTGAAACACGGACCAAGGAGTCTAACATGTGCGCGAGTCACTCGGTCTTGWW
YAGGCCAGAGAGGCGCAATGAAAGTAAAGTTGATTGAGTTACGATCCTCATGCRGTTAT-
CCYYYGTGGGTAACGGTGGGGCGCAGTAACAGCCCGCCAATTTCGCTTATTGTCGATCTG
GCGGAGTTGTAGCGTACACGTTGGTACCCGAAAGATGGTGAACTATGCCTGGGCAAGACG
AAGCCAGAGGAAACTCTGGTGGAGGTCTGTAGCGATTCTGACGTGCAAATCGATCGTCAG
ACCTGGGTATAGGGGCGAAAGACTAATCGAACCATCTAGTAGCTGGTTCCTTCCGA
>UE_IFG_091
GACCCGTCTTGAAACACGGACCAAGGAGTCTAACATGTGCGCGAGTCACTCGGTCTTGWW
TAGGCCAGAGAGGCGCAATGAAAGTAAAGTTGATTGAGTTACGATCCTCATGCRGTTAT-
CCYTTGTGGGTAACGGTGGGGCGCAGTAACAGCCCGCCAATTTCGCTTATTGTCGATCTG
GCGGAGTTGTAGCGTACACGTTGGTACCCGAAAGATGGTGAACTATGCCTGGGCAAGACG
AAGCCAGAGGAAACTCTGGTGGAGGTCTGTAGCGATTCTGACGTGCAAATCGATCGTCAG
ACCTGGGTATAGGGGCGAAAGACTAATCGAACCATCTAGTAGCTGGTTCCTTCCGA
>UE_IFG_092
GACCCGTCTTGAAACACGGACCAAGGAGTCTAACATGTGCGCGAGTCACTCGGTCTTGWW
YAGGCCAGAGAGGCGCAATGAAAGTAAAGTTGATTGAGTTACGATCCTCATGCRGTTAT-
CCYYCGTGGGTAACGGTGGGGCGCAGTAACAGCCCGCCAATTTCGCTTATTGTCGATCTG
GCGGAGTTGTAGCGTACACGTTGGTACCCGAAAGATGGTGAACTATGCCTGGGCAAGACG
AAGCCAGAGGAAACTCTGGTGGAGGTCTGTAGCGATTCTGACGTGCAAATCGATCGTCAG
ACCTGGGTATAGGGGCGAAAGACTAATCGAACCATCTAGTAGCTGGTTCCTTCCGA
>UE_IFG_093
GACCCGTCTTGAAACACGGACCAAGGAGTCTAACATGTGCGCGAGTCACTCGGTCTTGWW
YAGGCCAGAGAGGCGCAATGAAAGTAAAGTTGATTGAGTTACGATCCTCATGCRGTTAT-
CCYYYGTGGGTAACGGTGGGGCGCAGTAACAGCCCGCCAATTTCGCTTATTGTCGATCTG
GCGGAGTTGTAGCGTACACGTTGGTACCCGAAAGATGGTGAACTATGCCTGGGCAAGACG
AAGCCAGAGGAAACTCTGGTGGAGGTCTGTAGCGATTCTGACGTGCAAATCGATCGTCAG
ACCTGGGTATAGGGGCGAAAGACTAATCGAACCATCTAGTAGCTGGTTCCTTCCGA
>Berniniella_hauseri_3
GACCCGTCTTGAAACACGGACCAAGGAGTCTAACATGTGCGCGAGTCGCTCGGTCTTGTT
TAGGCCAGAGAGGCGCAATGAAAGTAAAGTTGATTGAGTTACGATCCTCATGTGGTTATG
CCTCAGTGCGTAACAGTGGGGCGCAGTAACAGCCCGCCAATTTCGCTTATTGTCGATCTG
GCGGAGTTGTAGCGTACACGTTGGTACCCGAAAGATGGTGAACTATGCCTGGGCAAGACG
AAGCCAGAGGAAACTCTGGTGGAGGTCTGTAGCGATTCTGACGTGCAAATCGATCGTCAG
ACCTGGGTATAGGGGCGAAAGACTAATCGAACCATCTAGTAGCTGGTTCCTTCCGA
>Berniniella_hauseri_2
GACCCGTCTTGAAACACGGACCAAGGAGTCTAACATGTGCGCGAGTCGCTCGGTCTTGTT
TAGGCCAGAGAGGCGCAATGAAAGTAAAGTTGATTGAGTTACGATCCTCATGTGGTTATG
CCTCAGTGCGTAACAGTGGGGCGCAGTAACAGCCCGCCAATTTCGCTTATTGTCGATCTG
GCGGAGTTGTAGCGTACACGTTGGTACCCGAAAGATGGTGAACTATGCCTGGGCAAGACG
AAGCCAGAGGAAACTCTGGTGGAGGTCTGTAGCGATTCTGACGTGCAAATCGATCGTCAG
ACCTGGGTATAGGGGCGAAAGACTAATCGAACCATCTAGTAGCTGGTTCCTTCCGA
