# Supplementary material for: Evidence for Frozen-Niche Variation in a Cosmopolitan Parthenogenetic Soil Mite Species (Acari, Oribatida)
Source: PLoS One. 2014 Nov 19;9(11):e113268. doi: 10.1371/journal.pone.0113268 (PMC4237384; doi:10.1371/journal.pone.0113268)
Supplement: Alignment S2 — Alignment of the COI gene (709 bp) including 110 individuals of O. nova . (FAS) [file pone.0113268.s009.fas]

>HA_F_048
GGTCAACAAATCATAAAGATATTGGAACTTTATATTTCATTTTTGGAGCTTGAGCAGGCT
TGCTAGGGTCAGCTCTTAGGGCTCTGATTCGCCTAGAACTAGGACAACCTGGGTCATTGA
TAGAGAACGATCAAATTTATAACACTATCGTAACAGCACACGCTTTCGTGATGATTTTCT
TCATGGTTATGCCAATTTTAATTGGAGGATTCGGAAACTGGCTTGTCCCAATGATAATTG
GAGCTCAAGATATGGCTTTCCCTCGAATGAATAATATAAGATTTTGATTATTACCTCCAT
CTTTATCATTACTGTCAATTTCCGCATTTGCTGGTGCTGGTGCTGGTACTGGTTGAACTG
TATACCCACCTTTAGCAGGAAACCTCTTTCATTCTGGGATCTCGGTAGATCTAGCAATTT
TTAGTTTACATTTGGCTGGAGCATCTTCAATTTTAGGAGCTATTAATTTTATCACCACCA
TTATAAATATGCGGTCAGCCTCTATGTCTTTAGATTCTATTCCTTTATTTGTGTGATCTG
TACTTATTACGGCAGTTCTCCTTCTACTGTCACTTCCAGTGCTAGCCGGAGCCATCACAA
TGCTATTAACGGACCGTAACTTTAATACGTCCTTTTTCGACCCCTCAGGGGGGGGAGACC
CAATTCTGTACCAACACCTGTTTTGATTTTTTGGTCACCCTGAAGTTTA
>HA_F_049
GGTCAACAAATCATAAAGATATTGGAACTTTATATTTCATTTTTGGAGCTTGAGCAGGCT
TGCTAGGGTCAGCTCTTAGGGCTCTGATTCGCCTAGAACTAGGACAACCTGGGTCATTGA
TAGAGAACGATCAAATTTATAACACTATCGTAACAGCACACGCTTTCGTGATGATTTTCT
TCATGGTTATGCCAATTTTAATTGGAGGATTCGGAAACTGGCTTGTCCCAATGATAATTG
GAGCTCAAGATATGGCTTTCCCTCGAATGAATAATATAAGATTTTGATTATTACCTCCAT
CTTTATCATTACTGTCAATTTCCGCATTTGCTGGTGCTGGTGCTGGTACTGGTTGAACTG
TATACCCACCTTTAGCAGGAAACCTCTTTCATTCTGGGATCTCGGTAGATCTAGCAATTT
TTAGTTTACATTTGGCTGGAGCATCTTCAATTTTAGGAGCTATTAATTTTATCACCACCA
TTATAAATATGCGGTCAGCCTCTATGTCTTTAGATTCTATTCCTTTATTTGTGTGATCTG
TACTTATTACGGCAGTTCTCCTTCTACTGTCACTTCCAGTGCTAGCCGGAGCCATCACAA
TGCTATTAACGGACCGTAACTTTAATACGTCCTTTTTCGACCCCTCAGGGGGGGGAGACC
CAATTCTGTACCAACACCTGTTTTGATTTTTTGGTCACCCTGAAGTTTA
>HA_F_050
GGTCAACAAATCATAAAGATATTGGAACTTTATATTTCATTTTTGGAGCTTGAGCAGGCT
TGCTAGGGTCAGCTCTTAGGGCTCTGATTCGCCTAGAACTAGGACAACCTGGGTCATTGA
TAGAGAACGATCAAATTTATAACACTATCGTAACAGCACACGCTTTCGTGATGATTTTCT
TCATGGTTATGCCAATTTTAATTGGAGGATTCGGAAACTGGCTTGTCCCAATGATAATTG
GAGCTCAAGATATGGCTTTCCCTCGAATGAATAATATAAGATTTTGATTATTACCTCCAT
CTTTATCATTACTGTCAATTTCCGCATTTGCTGGTGCTGGTGCTGGTACTGGTTGAACTG
TATACCCACCTTTAGCAGGAAACCTCTTTCATTCTGGGATCTCGGTAGATCTAGCAATTT
TTAGTTTACATTTGGCTGGAGCATCTTCAATTTTAGGAGCTATTAATTTTATCACCACCA
TTATAAATATGCGGTCAGCCTCTATGTCTTTAGATTCTATTCCTTTATTTGTGTGATCTG
TACTTATTACGGCAGTTCTCCTTCTACTGTCACTTCCAGTGCTAGCCGGAGCCATCACAA
TGCTATTAACGGACCGTAACTTTAATACGTCCTTTTTCGACCCCTCAGGGGGGGGAGACC
CAATTCTGTACCAACACCTGTTTTGATTTTTTGGTCACCCTGAAGTTTA
>HA_F_051
GGTCAACAAATCATAAAGATATTGGAACTTTATATTTCATTTTTGGAGCTTGAGCAGGCT
TGCTAGGGTCAGCTCTTAGGGCTCTGATTCGCCTAGAACTAGGACAACCTGGGTCATTGA
TAGAGAACGATCAAATTTATAACACTATCGTAACAGCACACGCTTTCGTGATGATTTTCT
TCATGGTTATGCCAATTTTAATTGGAGGATTCGGAAACTGGCTTGTCCCAATGATAATTG
GAGCTCAAGATATGGCTTTCCCTCGAATGAATAATATAAGATTTTGATTATTACCTCCAT
CTTTATCATTACTGTCAATTTCCGCATTTGCTGGTGCTGGTGCTGGTACTGGTTGAACTG
TATACCCACCTTTAGCAGGAAACCTCTTTCATTCTGGGATCTCGGTAGATCTAGCAATTT
TTAGTTTACATTTGGCTGGAGCATCTTCAATTTTAGGAGCTATTAATTTTATCACCACCA
TTATAAATATGCGGTCAGCCTCTATGTCTTTAGATTCTATTCCTTTATTTGTGTGATCTG
TACTTATTACGGCAGTTCTCCTTCTACTGTCACTTCCAGTGCTAGCCGGAGCCATCACAA
TGCTATTAACGGACCGTAACTTTAATACGTCCTTTTTCGACCCCTCAGGGGGGGGAGACC
CAATTCTGTACCAACACCTGTTTTGATTTTTTGGTCACCCTGAAGTTTA
>HA_IFG_053
GGTCAACAAATCATAAAGATATTGGAACTTTATATTTCATTTTTGGGGCCTGAGCAGGAC
TTCTTGGTTCAGCACTAAGTGCCCTTATTCGTTTAGAGTTGGGACAACCTGGTTCCTTAA
TGGAAAATGATCAAATTTACAACACAATTGTAACGGCTCACGCTTTCGTAATAATCTTCT
TCATGGTTATGCCGATTTTAATTGGAGGGTTCGGAAACTGGCTTGTTCCTATAATGATTG
GTGCTCAAGATATGGCATTCCCACGAATAAACAATATGAGGTTTTGGTTACTTCCCCCAT
CTTTATCTTTACTGTCAATTTCAGCTTTCGCTGGAGCAGGTGCTGGTACTGGTTGAACAG
TTTACCCTCCTCTAGCAGGGAATTTATTTCACTCCGGTATCTCGGTAGATTTAGCAATTT
TCAGTTTACATCTCGCCGGTGCCTCCTCCATTTTGGGAGCAATTAATTTCATCACCACAA
TTATGAACATACGATCAGCCTCTATGTCTTTAGATTCAATTCCACTGTTTGTATGGTCTG
TACTCATTACAGCAGTTCTTCTACTACTTTCTCTTCCAGTCCTGGCGGGAGCCATTACAA
TGCTTTTAACAGACCGTAATTTCAACACATCCTTCTTCGACCCTTCTGGAGGAGGAGACC
CAATTCTATACCAACATTTGTTCTGATTTTTTGGTCACCCTGAAGTTTA
>HA_IFG_054
GGTCAACAAATCATAAAGATATTGGAACTTTATATTTCATTTTTGGGGCCTGAGCAGGAC
TTCTTGGTTCAGCACTAAGTGCCCTTATTCGTTTAGAGTTGGGACAACCTGGTTCCTTAA
TGGAAAATGATCAAATTTACAACACAATTGTAACGGCTCACGCTTTCGTAATAATCTTCT
TCATGGTTATGCCGATTTTAATTGGAGGGTTCGGAAACTGGCTTGTTCCTATAATGATTG
GTGCTCAAGATATGGCATTCCCACGAATAAACAATATGAGGTTTTGGTTACTTCCCCCAT
CTTTATCTTTACTGTCAATTTCAGCTTTCGCTGGAGCAGGTGCTGGTACTGGTTGAACAG
TTTACCCTCCTCTAGCAGGGAATTTATTTCACTCCGGTATCTCGGTAGATTTAGCAATTT
TCAGTTTACATCTCGCCGGTGCCTCCTCCATTTTGGGAGCAATTAATTTCATCACCACAA
TTATGAACATACGATCAGCCTCTATGTCTTTAGATTCAATTCCACTGTTTGTATGGTCTG
TACTCATTACAGCAGTTCTTCTACTACTTTCTCTTCCAGTCCTGGCGGGAGCCATTACAA
TGCTTTTAACAGACCGTAATTTCAACACATCCTTCTTCGACCCTTCTGGAGGAGGAGACC
CAATTCTATACCAACATTTGTTCTGATTTTTTGGTCACCCTGAAGTTTA
>HA_IFG_056
GGTCAACAAATCATAAAGATATTGGAACTTTATATTTCATTTTTGGGGCCTGAGCAGGAC
TTCTTGGTTCAGCACTAAGTGCCCTTATTCGTTTAGAGTTGGGACAACCTGGTTCCTTAA
TGGAAAATGATCAAATTTACAACACAATTGTAACGGCTCACGCTTTCGTAATAATCTTCT
TCATGGTTATGCCGATTTTAATTGGAGGGTTCGGAAACTGGCTTGTTCCTATAATGATTG
GTGCTCAAGATATGGCATTCCCACGAATAAACAATATGAGGTTTTGGTTACTTCCCCCAT
CTTTATCTTTACTGTCAATTTCAGCTTTCGCTGGAGCAGGTGCTGGTACTGGTTGAACAG
TTTACCCTCCTCTAGCAGGGAATTTATTTCACTCCGGTATCTCGGTAGATTTAGCAATTT
TCAGTTTACATCTCGCCGGTGCCTCCTCCATTTTGGGAGCAATTAATTTCATCACCACAA
TTATGAACATACGATCAGCCTCTATGTCTTTAGATTCAATTCCACTGTTTGTATGGTCTG
TACTCATTACAGCAGTTCTTCTACTACTTTCTCTTCCAGTCCTGGCGGGAGCCATTACAA
TGCTTTTAACAGACCGTAATTTCAACACATCCTTCTTCGACCCTTCTGGAGGAGGAGACC
CAATTCTATACCAACATTTGTTCTGATTTTTTGGTCACCCTGAAGTTTA
>HA_IFG_057
GGTCAACAAATCATAAAGATATTGGAACTTTATATTTCATTTTTGGGGCCTGAGCAGGAC
TTCTTGGTTCAGCACTAAGTGCCCTTATTCGTTTAGAGTTGGGACAACCTGGTTCCTTAA
TGGAAAATGATCAAATTTACAACACAATTGTAACGGCTCACGCTTTCGTAATAATCTTCT
TCATGGTTATGCCGATTTTAATTGGAGGGTTCGGAAACTGGCTTGTTCCTATAATGATTG
GTGCTCAAGATATGGCATTCCCACGAATAAACAATATGAGGTTTTGGTTACTTCCCCCAT
CTTTATCTTTACTGTCAATTTCAGCTTTCGCTGGAGCAGGTGCTGGTACTGGTTGAACAG
TTTACCCTCCTCTAGCAGGGAATTTATTTCACTCCGGTATCTCGGTAGATTTAGCAATTT
TCAGTTTACATCTCGCCGGTGCCTCCTCCATTTTGGGAGCAATTAATTTCATCACCACAA
TTATGAACATACGATCAGCCTCTATGTCTTTAGATTCAATTCCACTGTTTGTATGGTCTG
TACTCATTACAGCAGTTCTTCTACTACTTTCTCTTCCAGTCCTGGCGGGAGCCATTACAA
TGCTTTTAACAGACCGTAATTTCAACACATCCTTCTTCGACCCTTCTGGAGGAGGAGACC
CAATTCTATACCAACATTTGTTCTGATTTTTTGGTCACCCTGAAGTTTA
>HA_IFG_058
GGTCAACAAATCATAAAGATATTGGAACTTTATATTTCATTTTTGGGGCCTGAGCAGGAC
TTCTTGGTTCAGCACTAAGTGCCCTTATTCGTTTAGAGTTGGGACAACCTGGTTCCTTAA
TGGAAAATGATCAAATTTACAACACAATTGTAACGGCTCACGCTTTCGTAATAATCTTCT
TCATGGTTATGCCGATTTTAATTGGAGGGTTCGGAAACTGGCTTGTTCCTATAATGATTG
GTGCTCAAGATATGGCATTCCCACGAATAAACAATATGAGGTTTTGGTTACTTCCCCCAT
CTTTATCTTTACTGTCAATTTCAGCTTTCGCTGGAGCAGGTGCTGGTACTGGTTGAACAG
TTTACCCTCCTCTAGCAGGGAATTTATTTCACTCCGGTATCTCGGTAGATTTAGCAATTT
TCAGTTTACATCTCGCCGGTGCCTCCTCCATTTTGGGAGCAATTAATTTCATCACCACAA
TTATGAACATACGATCAGCCTCTATGTCTTTAGATTCAATTCCACTGTTTGTATGGTCTG
TACTCATTACAGCAGTTCTTCTACTACTTTCTCTTCCAGTCCTGGCGGGAGCCATTACAA
TGCTTTTAACAGACCGTAATTTCAACACATCCTTCTTCGACCCTTCTGGAGGAGGAGACC
CAATTCTATACCAACATTTGTTCTGATTTTTTGGTCACCCTGAAGTTTA
>HA_IFG_059
GGTCAACAAATCATAAAGATATTGGAACTTTATATTTCATTTTTGGGGCCTGAGCAGGAC
TTCTTGGTTCAGCACTAAGTGCCCTTATTCGTTTAGAGTTGGGACAACCTGGTTCCTTAA
TGGAAAATGATCAAATTTACAACACAATTGTAACGGCTCACGCTTTCGTAATAATCTTCT
TCATGGTTATGCCGATTTTAATTGGAGGGTTCGGAAACTGGCTTGTTCCTATAATGATTG
GTGCTCAAGATATGGCATTCCCACGAATAAACAATATGAGGTTTTGGTTACTTCCCCCAT
CTTTATCTTTACTGTCAATTTCAGCTTTCGCTGGAGCAGGTGCTGGTACTGGTTGAACAG
TTTACCCTCCTCTAGCAGGGAATTTATTTCACTCCGGTATCTCGGTAGATTTAGCAATTT
TCAGTTTACATCTCGCCGGTGCCTCCTCCATTTTGGGAGCAATTAATTTCATCACCACAA
TTATGAACATACGATCAGCCTCTATGTCTTTAGATTCAATTCCACTGTTTGTATGGTCTG
TACTCATTACAGCAGTTCTTCTACTACTTTCTCTTCCAGTCCTGGCGGGAGCCATTACAA
TGCTTTTAACAGACCGTAATTTCAACACATCCTTCTTCGACCCTTCTGGAGGAGGAGACC
CAATTCTATACCAACATTTGTTCTGATTTTTTGGTCACCCTGAAGTTTA
>HA_IFG_060
GGTCAACAAATCATAAAGATATTGGAACTTTATATTTCATTTTTGGGGCCTGAGCAGGAC
TTCTTGGTTCAGCACTAAGTGCCCTTATTCGTTTAGAGTTGGGACAACCTGGTTCCTTAA
TGGAAAATGATCAAATTTACAACACAATTGTAACGGCTCACGCTTTCGTAATAATCTTCT
TCATGGTTATGCCGATTTTAATTGGAGGGTTCGGAAACTGGCTTGTTCCTATAATGATTG
GTGCTCAAGATATGGCATTCCCACGAATAAACAATATGAGGTTTTGGTTACTTCCCCCAT
CTTTATCTTTACTGTCAATTTCAGCTTTCGCTGGAGCAGGTGCTGGTACTGGTTGAACAG
TTTACCCTCCTCTAGCAGGGAATTTATTTCACTCCGGTATCTCGGTAGATTTAGCAATTT
TCAGTTTACATCTCGCCGGTGCCTCCTCCATTTTGGGAGCAATTAATTTCATCACCACAA
TTATGAACATACGATCAGCCTCTATGTCTTTAGATTCAATTCCACTGTTTGTATGGTCTG
TACTCATTACAGCAGTTCTTCTACTACTTTCTCTTCCAGTCCTGGCGGGAGCCATTACAA
TGCTTTTAACAGACCGTAATTTCAACACATCCTTCTTCGACCCTTCTGGAGGAGGAGACC
CAATTCTATACCAACATTTGTTCTGATTTTTTGGTCACCCTGAAGTTTA
>HA_IFG_061
GGTCAACAAATCATAAAGATATTGGAACTTTATATTTCATTTTTGGGGCCTGAGCAGGAC
TTCTTGGTTCAGCACTAAGTGCCCTTATTCGTTTAGAGTTGGGACAACCTGGTTCCTTAA
TGGAAAATGATCAAATTTACAACACAATTGTAACGGCTCACGCTTTCGTAATAATCTTCT
TCATGGTTATGCCGATTTTAATTGGAGGGTTCGGAAACTGGCTTGTTCCTATAATGATTG
GTGCTCAAGATATGGCATTCCCACGAATAAACAATATGAGGTTTTGGTTACTTCCCCCAT
CTTTATCTTTACTGTCAATTTCAGCTTTCGCTGGAGCAGGTGCTGGTACTGGTTGAACAG
TTTACCCTCCTCTAGCAGGGAATTTATTTCACTCCGGTATCTCGGTAGATTTAGCAATTT
TCAGTTTACATCTCGCCGGTGCCTCCTCCATTTTGGGAGCAATTAATTTCATCACCACAA
TTATGAACATACGATCAGCCTCTATGTCTTTAGATTCAATTCCACTGTTTGTATGGTCTG
TACTCATTACAGCAGTTCTTCTACTACTTTCTCTTCCAGTCCTGGCGGGAGCCATTACAA
TGCTTTTAACAGACCGTAATTTCAACACATCCTTCTTCGACCCTTCTGGAGGAGGAGACC
CAATTCTATACCAACATTTGTTCTGATTTTTTGGTCACCCTGAAGTTTA
>HA_IFG_062
GGTCAACAAATCATAAAGATATTGGAACTTTATATTTCATTTTTGGGGCCTGAGCAGGAC
TTCTTGGTTCAGCACTAAGTGCCCTTATTCGTTTAGAGTTGGGACAACCTGGTTCCTTAA
TGGAAAATGATCAAATTTACAACACAATTGTAACGGCTCACGCTTTCGTAATAATCTTCT
TCATGGTTATGCCGATTTTAATTGGAGGGTTCGGAAACTGGCTTGTTCCTATAATGATTG
GTGCTCAAGATATGGCATTCCCACGAATAAACAATATGAGGTTTTGGTTACTTCCCCCAT
CTTTATCTTTACTGTCAATTTCAGCTTTCGCTGGAGCAGGTGCTGGTACTGGTTGAACAG
TTTACCCTCCTCTAGCAGGGAATTTATTTCACTCCGGTATCTCGGTAGATTTAGCAATTT
TCAGTTTACATCTCGCCGGTGCCTCCTCCATTTTGGGAGCAATTAATTTCATCACCACAA
TTATGAACATACGATCAGCCTCTATGTCTTTAGATTCAATTCCACTGTTTGTATGGTCTG
TACTCATTACAGCAGTTCTTCTACTACTTTCTCTTCCAGTCCTGGCGGGAGCCATTACAA
TGCTTTTAACAGACCGTAATTTCAACACATCCTTCTTCGACCCTTCTGGAGGAGGAGACC
CAATTCTATACCAACATTTGTTCTGATTTTTTGGTCACCCTGAAGTTTA
>KW1_MG_025
GGTCAACAAATCATAAAGATATTGGAACTTTATATTTCATTTTTGGGGCCTGAGCAGGAC
TTCTTGGTTCAGCACTAAGTGCCCTTATTCGTTTAGAGTTGGGACAACCTGGTTCCTTAA
TGGAAAATGATCAAATTTACAACACAATTGTAACGGCTCACGCTTTCGTAATAATCTTCT
TCATGGTTATGCCGATTTTAATTGGAGGGTTCGGAAACTGGCTTGTTCCTATAATGATTG
GTGCTCAAGATATGGCATTCCCACGAATAAACAATATGAGGTTTTGGTTACTTCCCCCAT
CTTTATCTTTACTGTCAATTTCAGCTTTCGCTGGAGCAGGTGCTGGTACTGGTTGAACAG
TTTACCCTCCTCTAGCAGGGAATTTATTTCACTCCGGTATCTCGGTAGATTTAGCAATTT
TCAGTTTACATCTCGCCGGTGCCTCCTCCATTTTGGGAGCAATTAATTTCATCACCACAA
TTATGAACATACGATCAGCCTCTATGTCTTTAGATTCAATTCCACTGTTTGTATGGTCTG
TACTCATTACAGCAGTTCTTCTACTACTTTCTCTTCCAGTCCTGACGGGAGCCATTACAA
TGCTTTTAACAGACCGTAATTTCAACACATCCTTCTTCGACCCTTCTGGAGGAGGAGACC
CAATTCTATACCAACATTTGTTCTGATTTTTTGGTCACCCTGAAGTTTA
>KW1_MG_026
GGTCAACAAATCATAAAGATATTGGAACTTTATATTTCATTTTTGGGGCCTGAGCAGGAC
TTCTTGGTTCAGCACTAAGTGCCCTTATTCGTTTAGAGTTGGGACAACCTGGTTCCTTAA
TGGAAAATGATCAAATTTACAACACAATTGTAACGGCTCACGCTTTCGTAATAATCTTCT
TCATGGTTATGCCGATTTTAATTGGAGGGTTCGGAAACTGGCTTGTTCCTATAATGATTG
GTGCTCAAGATATGGCATTCCCACGAATAAACAATATGAGGTTTTGGTTACTTCCCCCAT
CTTTATCTTTACTGTCAATTTCAGCTTTCGCTGGAGCAGGTGCTGGTACTGGTTGAACAG
TTTACCCTCCTCTAGCAGGGAATTTATTTCACTCCGGTATCTCGGTAGATTTAGCAATTT
TCAGTTTACATCTCGCCGGTGCCTCCTCCATTTTGGGAGCAATTAATTTCATCACCACAA
TTATGAACATACGATCAGCCTCTATGTCTTTAGATTCAATTCCACTGTTTGTATGGTCTG
TACTCATTACAGCAGTTCTTCTACTACTTTCTCTTCCAGTCCTGGCGGGAGCCATTACAA
TGCTTTTAACAGACCGTAATTTCAACACATCCTTCTTCGACCCTTCTGGAGGAGGAGACC
CAATTCTATACCAACATTTGTTCTGATTTTTTGGTCACCCTGAAGTTTA
>KW1_IFG_027
GGTCAACAAATCATAAAGATATTGGAACTTTATATTTCATCTTCGGTGCTTGGGCGGGAC
TTCTTGGGTCAGCATTAAGTGCTTTAATCCGCTTAGAACTTGGTCAACCAGGTTCTCTGA
TAGAAAATGACCAAATTTACAACACCATTGTAACGGCGCATGCCTTTGTCATGATTTTTT
TTATAGTGATGCCGATCCTAATCGGAGGATTTGGTAACTGGCTAGTTCCGATAATGATTG
GGGCTCAGGATATGGCTTTCCCTCGAATAAACAACATGAGATTCTGGTTACTTCCACCTT
CCTTATCTTTACTCTCTATCTCTGCTTTTGCTGGGGCTGGGGCTGGTACTGGTTGAACCG
TGTACCCACCACTAGCAGGAAATTTATTTCATTCCGGGATTTCAGTAGACTTGGCAATCT
TTAGATTACATCTTGCTGGAGCGTCTTCCATCCTAGGAGCAATTAACTTTATTACTACAA
TTATAAATATACGATCAGCTTCGATGTCCTTGGACTCTATCCCTTTATTTGTCTGATCTG
TCCTTATTACAGCAGTTCTTCTTCTTCTGTCACTCCCAGTTCTAGCAGGAGCCATCACCA
TACTATTAACAGATCGTAATTTTAATACATCCTTCTTTGACCCTTCAGGTGGGGGAGACC
CAATTTTGTACCAACATCTGTTCTGATTTTTTGGTCACCCTGAAGTTTA
>KW1_IFG_028
GGTCAACAAATCATAAAGATATTGGAACTCTATACTTCATTTTCGGTGCTTGGGCAGGAC
TCTTGGGGTCAGCATTAAGTGCTTTGATCCGTTTAGAACTGGGCCAACCAGGTTCTCTTA
TAGAAAATGATCAAATTTACAACACCATTGTAACGGCACATGCTTTTGTCATGATTTTTT
TTATAGTGATGCCGATTCTAATCGGAGGATTTGGTAACTGGCTTGTCCCGATAATGATTG
GAGCCCAAGACATAGCTTTCCCTCGAATAAACAACATGAGGTTCTGGTTACTCCCACCTT
CCTTATCTTTACTCTCTATTTCTGCTTTTGCTGGGGCTGGGGCTGGCACTGGTTGAACTG
TGTACCCACCACTAGCAGGAAACCTTTTTCATTCTGGAATTTCAGTAGACTTGGCAATCT
TTAGATTACATCTTGCGGGTGCATCCTCCATCCTAGGAGCAATCAACTTTATCACTACAA
TTATAAATATACGATCAGCTTCGATGTCCTTGGACTCCATTCCTTTATTTGTCTGATCTG
TCCTTATTACAGCAGTACTTCTTCTTCTTTCCCTCCCAGTTCTAGCAGGAGCCATCACCA
TGCTATTAACAGACCGTAATTTTAACACCTCCTTCTTTGACCCTTCAGGGGGGGGAGACC
CAATTTTGTACCAACATCTCTTCTGATTTTTTGGTCACCCTGAAGTTTA
>KW2_F_002
GGTCAACAAATCATAAAGATATTGGAACTTTATACTTCATCTTCGGAGCTTGGGCGGGAT
TATTAGGATCAGCTCTAAGAGCTCTAATTCGTTTAGAACTAGGACAACCTGGGTCACTAA
TAGAAAACGATCAAATTTATAATACTATTGTGACAGCACATGCCTTCGTCATGATTTTTT
TCATGGTTATACCAATTTTGATTGGAGGATTCGGGAACTGGCTTGTACCAATGATGATTG
GGGCCCAAGATATAGCTTTCCCGCGGATAAATAACATAAGATTTTGGTTGTTGCCCCCTT
CCTTATCCTTACTATCAATTTCTGCTTTTGCTGGTGCTGGTGCTGGTACCGGTTGGACCG
TATACCCCCCTTTGGCAGGAAACTTGTTTCATTCTGGAATCTCAGTGGATCTGGCAATTT
TTAGACTACATTTGGCTGGTGCTTCTTCAATTTTAGGAGCTATTAACTTTATCACCACAA
TTATAAACATACGATCAGCCTCAATGTCTTTAGACTCTATTCCTTTGTTTGTCTGATCCG
TACTTATTACAGCAGTTCTACTATTACTATCACTCCCAGTTTTAGCCGGAGCTATCACTA
TGCTATTAACAGACCGTAACTTTAATACTTCTTTTTTTGATCCTTCAGGAGGAGGAGACC
CAATTTTATACCAACATCTGTTTTGATTTTTTGGTCACCCTGAAGTTTA
>KW2_F_003
GGTCAACAAATCATAAAGATATTGGAACTCTATACTTCATTTTCGGTGCTTGGGCAGGAC
TCTTGGGGTCAGCATTAAGTGCTTTGATCCGTTTAGAACTGGGCCAACCAGGTTCTCTGA
TAGAAAATGATCAAATTTACAACACCATTGTAACGGCACATGCTTTTGTCATGATTTTTT
TTATAGTGATGCCGATTCTAATCGGAGGATTTGGTAACTGGCTTGTCCCGATAATGATTG
GAGCCCAAGACATAGCTTTCCCTCGAATAAACAACATGAGGTTCTGGTTACTCCCACCTT
CCTTATCTTTACTCTCTATTTCTGCTTTTGCTGGTGCTGGGGCTGGCACTGGTTGAACTG
TGTACCCACCACTAGCAGGAAACCTTTTTCATTCTGGAATTTCAGTAGACTTGGCAATCT
TTAGATTACATCTTGCGGGTGCATCCTCCATCCTAGGAGCAATCAACTTTATCACTACAA
TTATAAATATACGATCAGCTTCGATGTCCTTGGACTCCATTCCTTTATTTGTCTGATCTG
TCCTTATTACAGCAGTACTTCTTCTTCTTTCCCTCCCAGTTCTAGCAGGAGCCATCACCA
TGCTATTAACAGACCGTAATTTTAACACATCCTTCTTTGACCCTTCAGGGGGGGGAGACC
CAATTTTGTACCAACATCTCTTCTGATTTTTTGGTCACCCTGAAGTTTA
>KW2_F_004
GGTCAACAAATCATAAAGATATTGGAACTCTATACTTCATTTTCGGTGCTTGGGCAGGAC
TCTTGGGGTCAGCATTAAGTGCTTTGATCCGTTTAGAACTGGGCCAACCAGGTTCTCTGA
TAGAAAATGATCAAATTTACAACACCATTGTAACGGCACATGCTTTTGTCATGATTTTTT
TTATAGTGATGCCGATTCTAATCGGAGGATTTGGTAACTGGCTTGTCCCGATAATGATTG
GAGCCCAAGACATAGCTTTCCCTCGAATAAACAACATGAGGTTCTGGTTACTCCCACCTT
CCTTATCTTTACTCTCTATTTCTGCTTTTGCTGGTGCTGGGGCTGGCACTGGTTGAACTG
TGTACCCACCACTAGCAGGAAACCTTTTTCATTCTGGAATTTCAGTAGACTTGGCAATCT
TTAGATTACATCTTGCGGGTGCATCCTCCATCCTAGGAGCAATCAACTTTATCACTACAA
TTATAAATATACGATCAGCTTCGATGTCCTTGGACTCCATTCCTTTATTTGTCTGATCTG
TCCTTATTACAGCAGTACTTCTTCTTCTTTCCCTCCCAGTTCTAGCAGGAGCCATCACCA
TGCTATTAACAGACCGTAATTTTAACACATCCTTCTTTGACCCTTCAGGGGGGGGAGACC
CAATTTTGTACCAACATCTCTTCTGATTTTTTGGTCACCCTGAAGTTTA
>KW2_F_030
GGTCAACAAATCATAAAGATATTGGAACTTTATACTTCATCTTCGGAGCTTGGGCGGGAT
TATTAGGATCAGCTCTAAGAGCTCTAATTCGTTTAGAACTAGGACAACCTGGGTCACTAA
TAGAAAACGATCAAATTTATAATACTATTGTGACAGCACATGCCTTCGTCATGATTTTTT
TCATGGTTATACCAATTTTGATTGGAGGATTCGGGAACTGGCTTGTACCAATGATGATTG
GGGCCCAAGATATAGCTTTCCCGCGGATAAATAACATAAGATTTTGGTTGTTGCCCCCTT
CCTTATCCTTACTATCAATTTCTGCTTTTGCTGGTGCTGGTGCTGGTACCGGTTGGACCG
TATACCCCCCTTTGGCAGGAAACTTGTTTCATTCTGGAATCTCAGTGGATCTGGCAATTT
TTAGACTACATTTGGCTGGTGCTTCTTCAATTTTAGGAGCTATTAACTTTATCACCACAA
TTATAAACATACGATCAGCCTCAATGTCTTTAGACTCTATTCCTTTGTTTGTCTGATCCG
TACTTATTACAGCAGTTCTACTATTACTATCACTCCCAGTTTTAGCCGGAGCTATCACTA
TGCTATTAACAGACCGTAACTTTAATACTTCTTTTTTTGATCCTTCAGGAGGAGGAGACC
CAATTTTATACCAACATCTGTTTTGATTTTTTGGTCACCCTGAAGTTTA
>KW2_F_031
GGTCAACAAATCATAAAGATATTGGAACTTTATACTTCATCTTTGGTGCTTGAGCAGGAC
TCCTAGGATCAGCATTAAGTGCTCTAATTCGTTTGGAACTCGGGCAACCGGGCTCCCTTA
TAGAAAATGATCAGATTTATAACACCATCGTAACAGCACATGCTTTTGTTATGATTTTCT
TCATGGTTATGCCAATTTTAATTGGGGGGTTTGGTAACTGGCTAGTACCAATAATGATTG
GGGCCCAAGATATGGCATTCCCTCGTATAAACAACATAAGATTCTGACTACTCCCACCCT
CTTTATCTCTACTGTCTATCTCTGCATTTGCCGGTGCTGGAGCTGGTACAGGATGAACTG
TATACCCTCCGTTAGCAGGTAACTTATTTCACTCTGGAATTTCAGTAGATTTGGCAATTT
TTAGTTTGCATCTTGCTGGTGCATCTTCAATTCTTGGAGCAATCAATTTTATCACCACAA
TTATAAACATACGATCAGCTTCCATATCTTTGGATTCCATTCCACTATTTGTATGATCTG
TACTAATTACGGCGGTTTTACTTCTGCTATCACTACCAGTTCTGGCAGGGGCTATCACTA
TGTTGCTAACGGACCGTAACTTCAACACATCTTTTTTTGATCCTTCTGGGGGAGGAGACC
CAATCCTGTACCAACACTTATTTTGATTTTTTGGTCACCCTGAAGTTTA
>KW2_F_032
GGTCAACAAATCATAAAGATATTGGAACTTTATATTTCATTTTTGGAGCTTGAGCAGGTT
TGCTAGGGTCAGCTCTTAGGGCTCTGATTCGCCTAGAGTTAGGCCAACCTGGGTCATTGA
TAGAAAATGATCAGATTTATAACACTATTGTAACAGCACACGCTTTCGTGATGATTTTCT
TCATGGTTATGCCAATTTTAATTGGAGGATTCGGAAACTGGCTTGTCCCAATGATAATTG
GGGCTCAAGACATGGCTTTCCCTCGGATGAATAATATAAGATTTTGATTATTACCCCCAT
CTTTATCATTACTGTCAATTTCCGCGTTTGCTGGTGCTGGTGCTGGTACTGGTTGAACTG
TATACCCACCTTTAGCAGGTAACCTATTTCACTCTGGGATCTCGGTAGATCTAGCAATTT
TTAGTTTACATTTGGCTGGAGCATCTTCAATTTTAGGAGCTATTAATTTTATCACCACTA
TCATAAATATACGGTCTGCCTCTATGTCTTTAGATTCTATTCCTTTATTTGTGTGATCTG
TACTTATTACGGCAGTTCTCCTTCTATTGTCACTTCCAGTACTGGCCGGAGCTATCACAA
TGCTATTAACGGACCGTAACTTTAACACGTCCTTTTTCGACCCCTCGGGGGGGGGAGACC
CAATTCTATACCAACACCTCTTTTGATTTTTTGGTCACCCTGAAGTTTA
>KW2_F_033
GGTCAACAAATCATAAAGATATTGGAACTCTATATTTCATTTTCGGTGCTTGGGCAGGAC
TTTTGGGGTCAGCATTAAGTGCTTTGATCCGTTTAGAACTGGGCCAACCAGGTTCTCTGA
TAGAAAATGATCAAATTTACAACACCATCGTAACGGCACATGCTTTTGTCATAATTTTTT
TTATAGTGATGCCGATTCTAATCGGAGGATTTGGTAACTGGCTTGTCCCGATAATGATTG
GAGCCCAAGACATAGCTTTCCCTCGAATAAACAACATGAGGTTCTGGTTACTCCCACCTT
CCTTATCTTTACTCTCTATTTCTGCTTTTGCTGGAGCTGGGGCTGGTACTGGTTGAACTG
TGTACCCACCACTAGCAGGAAACCTTTTTCATTCTGGAATTTCAGTAGACTTGGCAATCT
TTAGATTGCATCTTGCGGGTGCATCTTCCATCCTAGGAGCAATCAACTTTATCACTACAA
TTATAAATATACGATCAGCTTCGATGTCCTTGGACTCCATCCCTTTATTTGTCTGATCTG
TCCTTATTACAGCAGTACTTCTTCTTCTTTCCCTCCCAGTTCTAGCAGGAGCCATCACTA
TGCTATTAACAGACCGTAATTTTAACACATCCTTCTTTGACCCTTCAGGTGGGGGAGACC
CAATTTTGTACCAACATCTCTTCTGATTTTTTGGTCACCCTGAAGTTTA
>KW2_F_034
GGTCAACAAATCATAAAGATATTGGAACTTTATACTTCATCTTTGGTGCTTGAGCAGGAC
TCCTAGGATCAGCATTAAGTGCTCTAATTCGTTTGGAACTCGGGCAACCGGGCTCCCTTA
TAGAAAATGATCAGATTTATAACACCATCGTAACAGCACATGCTTTTGTTATGATTTTCT
TCATGGTTATGCCAATTTTAATTGGGGGGTTTGGTAACTGGCTAGTACCAATAATGATTG
GGGCCCAAGATATGGCATTCCCTCGTATAAACAACATAAGATTCTGACTACTCCCACCCT
CTTTATCTCTACTGTCTATCTCTGCATTTGCCGGTGCTGGAGCTGGTACAGGATGAACTG
TATACCCTCCGTTAGCAGGTAACTTATTTCACTCTGGAATTTCAGTAGATTTGGCAATTT
TTAGTTTGCATCTTGCTGGTGCATCTTCAATTCTTGGTGCAATCAATTTTATCACCACAA
TTATAAACATACGATCAGCTTCCATATCTTTGGATTCCATTCCACTATTTGTATGATCTG
TACTAATTACGGCGGTTTTACTTCTGCTATCACTACCAGTTCTGGCAGGGGCTATCACTA
TGTTATTAACGGACCGTAACTTCAACACATCTTTTTTTGATCCTTCTGGGGGAGGAGACC
CAATCCTGTACCAACACTTATTTTGATTTTTTGGTCACCCTGAAGTTTA
>KW2_CG_011
GGTCAACAAATCATAAAGATATTGGAACTTTATACTTCATTTTCGGTGCTTGGGCAGGAT
TACTCGGGTCAGCACTAAGTGCTCTAATCCGATTAGAATTAGGACAGCCAGGATCTATAA
TAGAAAATGATCAGATTTACAACACAGTTGTAACAGCCCATGCCTTCGTTATAATTTTCT
TTATGGTTATACCAATTTTGATTGGAGGATTTGGTAATTGATTGGTGCCAATGATAATCG
GTGCACAAGACATGGCATTTCCACGAATAAATAACATAAGATTTTGACTTCTGCCCCCAT
CTCTATCCCTTTTATCTGTTTCTGCCTTTGCTGGCACTGGTGCTGGCACTGGTTGGACTG
TTTATCCACCCCTAGCTGGGAACTTATTCCACTCTGGAATTTCAGTAGATTTAGCAATCT
TCAGTTTACATTTGGCTGGTGCTTCTTCAATCTTGGGAGCAATCAATTTTATTACTACAA
TTATAAACATACGATCCGCCTCTATGTCTCTAGATTCTATCCCATTGTTTGTATGATCCG
TGCTTATTACAGCAGTATTACTACTTCTATCCCTTCCGGTTTTAGCAGGGGCCATTACGA
TGTTATTAACAGATCGAAATTTCAACACTTCCTTTTTTGATCCATCTGGGGGAGGAGATC
CAATTTTATACCAACATTTATTTAGATTTTTTGGTCACCCTGAAGTTTA
>KW2_CG_014
GGTCAACAAATCATAAAGATATTGGAACTTTATATTTCATTTTTGGGGCTTGAGCAGGAC
TTCTTGGTTCAGCACTAAGTGCCCTTATCCGTTTAGAGTTGGGACAACCTGGTTCCTTAA
TGGAAAATGATCAAATTTACAACACAATTGTAACAGCTCACGCTTTCGTAATAATCTTCT
TCATGGTTATGCCGATTTTAATTGGGGGGTTCGGAAACTGGCTTGTTCCTATAATGATCG
GTGCTCAAGATATGGCATTCCCACGAATAAATAATATGAGGTTTTGATTACTTCCCCCAT
CTTTATCTTTACTGTCAATTTCAGCCTTCGCTGGAGCAGGTGCTGGTACTGGTTGAACAG
TTTACCCTCCTCTAGCAGGGAATTTATTTCACTCCGGTATCTCGGTAGATTTGGCAATTT
TTAGTTTACATCTCGCCGGTGCCTCCTCCATTTTGGGAGCAATTAATTTCATCACCACAA
TTATGAACATACGATCGGCCTCTATGTCTTTAGATTCAATTCCACTATTTGTATGGTCTG
TACTCATTACAGCAGTTCTACTACTACTTTCTCTTCCAGTCCTAGCGGGAGCCATTACAA
TGCTTTTAACAGACCGTAACTTCAATACATCCTTCTTCGACCCTTCTGGAGGGGGAGACC
CAATTCTATACCAACATTTGTTCTGATTTTTTGGTCACCCTGAAGTTTA
>KW2_MG_007
GGTCAACAAATCATAAAGATATTGGAACTTTATACTTCATTTTCGGTGCTTGGGCAGGTC
TTTTAGGCTCAGCACTAAGAGCTCTAATCCGTTTGGAGCTAGGACAACCTGGATCCTTAA
TAGAAAACGACCAAATTTACAACACGATTGTCACAGCACACGCTTTTGTCATAATTTTCT
TCATGGTAATGCCAATTTTAATTGGAGGGTTCGGAAATTGGCTTGTTCCAATAATGATTG
GTGCTCAGGATATGGCTTTCCCACGTATAAATAACATGAGATTTTGGCTGCTGCCTCCTT
CCCTTTCTTTGCTGTCCATTTCCGCTTTTGCTGGTGCTGGTGCTGGAACAGGATGAACCG
TTTATCCACCTTTGGCAGGAAATTTATTCCATTCTGGAATTTCCGTAGATCTGGCAATTT
TCAGACTGCACTTAGCCGGTGCATCTTCTATCTTAGGAGCAATTAACTTTATCACTACGA
TTATAAACATACGATCAGCTTCTATATCATTGGATTCCATTCCATTGTTCGTTTGATCTG
TACTGATTACAGCAGTACTATTATTGCTATCCCTTCCAGTATTAGCTGGAGCAATCACAA
TGTTACTAACCGACCGAAATTTCAACACATCGTTCTTTGACCCATCTGGGGGTGGAGATC
CAATCTTATATCAACATTTATTTTGATTTTTTGGTCACCCTGAAGTTTA
>KW2_MG_008
GGTCAACAAATCATAAAGATATTGGAACTTTATATTTCATTTTTGGGGCTTGAGCAGGAC
TTCTTGGTTCAGCACTAAGTGCCCTTATCCGTTTAGAGTTGGGACAACCTGGTTCCTTAA
TGGAAAATGATCAAATTTACAACACAATTGTAACAGCTCACGCTTTCGTAATAATCTTCT
TCATGGTTATGCCGATTTTAATTGGAGGGTTCGGAAACTGACTTGTTCCTATAATGATCG
GTGCTCAAGATATGGCATTCCCACGAATAAATAATATGAGGTTTTGATTACTTCCCCCAT
CTTTATCTTTACTGTCAATTTCAGCCTTCGCTGGAGCAGGTGCTGGTACTGGTTGAACAG
TTTACCCTCCTCTAGCAGGGAATTTATTTCACTCCGGTATCTCGGTAGATTTGGCAATTT
TTAGTTTACATCTCGCCGGTGCCTCCTCCATTTTGGGAGCAATTAATTTCATCACCACAA
TTATGAACATACGATCGGCCTCTATGTCTTTAGATTCAATTCCACTATTTGTATGGTCTG
TACTCATTACAGCAGTTCTACTACTACTTTCTCTTCCAGTCCTAGCGGGAGCCATTACAA
TGCTTTTAACAGACCGTAACTTCAATACATCCTTCTTCGACCCTTCTGGAGGGGGAGACC
CAATTCTATACCAACATTTGTTCTGATTTTTTGGTCACCCTGAAGTTTA
>KW2_MG_009
GGTCAACAAATCATAAAGATATTGGAACTTTATACTTCATTTTCGGTGCTTGGGCAGGTC
TTTTAGGCTCAGCACTAAGAGCTCTAATCCGTTTGGAGCTAGGACAACCTGGATCCTTAA
TAGAAAACGACCAAATTTACAACACGATTGTCACAGCACACGCTTTTGTCATAATTTTCT
TCATGGTAATGCCAATTTTAATTGGAGGGTTCGGAAATTGGCTTGTTCCAATAATGATTG
GTGCTCAGGATATGGCTTTCCCACGTATAAATAACATGAGATTTTGGCTGCTGCCTCCTT
CCCTTTCTTTGCTGTCCATTTCCGCTTTTGCTGGTGCTGGTGCTGGAACAGGATGAACCG
TTTATCCACCTTTGGCAGGAAATTTATTCCATTCTGGAATTTCCGTAGATCTGGCAATTT
TCAGACTGCACTTAGCCGGTGCATCTTCTATCTTAGGAGCAATTAACTTTATCACTACGA
TTATAAACATACGATCAGCTTCTATATCATTGGATTCCATTCCATTGTTCGTTTGATCTG
TACTGATTACAGCAGTACTATTATTGCTATCCCTTCCAGTATTAGCTGGAGCAATCACAA
TGTTACTAACCGACCGAAATTTCAACACATCGTTCTTTGACCCATCTGGGGGTGGAGATC
CAATCTTATATCAACATTTATTTTGATTTTTTGGTCACCCTGAAGTTTA
>KW2_MG_010
GGTCAACAAATCATAAAGATATTGGAACTTTATACTTCATTTTCGGTGCTTGGGCAGGTC
TTTTAGGCTCAGCACTAAGAGCTCTAATCCGTTTGGAGCTAGGACAACCTGGATCCTTAA
TAGAAAACGACCAAATTTACAACACGATTGTCACAGCACACGCTTTTGTCATAATTTTCT
TCATGGTAATGCCAATTTTAATTGGAGGGTTCGGAAATTGGCTTGTTCCAATAATGATTG
GTGCTCAGGATATGGCTTTCCCACGTATAAATAACATGAGATTTTGGCTGCTGCCTCCTT
CCCTTTCTTTGCTGTCCATTTCCGCTTTTGCTGGTGCTGGTGCTGGAACAGGATGAACCG
TTTATCCACCTTTGGCAGGAAATTTATTCCATTCTGGAATTTCCGTAGATCTGGCAATTT
TCAGACTGCACTTAGCCGGTGCATCTTCTATCTTAGGAGCAATTAACTTTATCACTACGA
TTATAAACATACGATCAGCTTCTATATCATTGGATTCCATTCCATTGTTCGTTTGATCTG
TACTGATTACAGCAGTACTATTATTGCTATCCCTTCCAGTATTAGCTGGAGCAATCACAA
TGTTACTAACCGACCGAAATTTCAACACATCGTTCTTTGACCCATCTGGGGGTGGAGATC
CAATCTTATATCAACATTTATTTTGATTTTTTGGTCACCCTGAAGTTTA
>KW2_IFG_005
GGTCAACAAATCATAAAGATATTGGAACTTTATATTTCATTTTTGGGGCCTGAGCAGGAC
TTCTTGGTTCAGCACTAAGTGCCCTTATTCGTTTAGAGTTGGGACAACCTGGTTCCTTAA
TGGAAAATGATCAAATTTACAACACAATTGTAACGGCTCACGCTTTCGTAATAATCTTCT
TCATGGTTATGCCGATTTTAATTGGAGGGTTCGGAAACTGGCTTGTTCCTATAATGATTG
GTGCTCAAGATATGGCATTCCCACGAATAAACAATATGAGGTTTTGGTTACTTCCCCCAT
CTTTATCTTTACTGTCAATTTCAGCTTTCGCTGGAGCAGGTGCTGGTACTGGTTGAACAG
TTTACCCTCCTCTAGCAGGGAATTTATTTCACTCCGGTATCTCGGTAGATTTAGCAATTT
TCAGTTTACATCTCGCCGGTGCCTCCTCCATTTTGGGAGCAATTAATTTCATCACCACAA
TTATGAACATACGATCAGCCTCTATGTCTTTAGATTCAATTCCACTGTTTGTATGGTCTG
TACTCATTACAGCAGTTCTTCTACTACTTTCTCTTCCAGTCCTGGCGGGAGCCATTACAA
TGCTTTTAACAGACCGTAATTTCAACACATCCTTCTTCGACCCTTCTGGAGGAGGAGACC
CAATTCTATACCAACATTTGTTCTGATTTTTTGGTCACCCTGAAGTTTA
>KW2_IFG_006
GGTCAACAAATCATAAAGATATTGGAACTTTATATTTCATTTTTGGGGCCTGAGCAGGAC
TTCTTGGTTCAGCACTAAGTGCCCTTATTCGTTTAGAGTTGGGACAACCTGGTTCCTTAA
TGGAAAATGATCAAATTTACAACACAATTGTAACGGCTCACGCTTTCGTAATAATCTTCT
TCATGGTTATGCCGATTTTAATTGGAGGGTTCGGAAACTGGCTTGTTCCTATAATGATTG
GTGCTCAAGATATGGCATTCCCACGAATAAACAATATGAGGTTTTGGTTACTTCCCCCAT
CTTTATCTTTACTGTCAATTTCAGCTTTCGCTGGAGCAGGTGCTGGTACTGGTTGAACAG
TTTACCCTCCTCTAGCAGGGAATTTATTTCACTCCGGTATCTCGGTAGATTTAGCAATTT
TCAGTTTACATCTCGCCGGTGCCTCCTCCATTTTGGGAGCAATTAATTTCATCACCACAA
TTATGAACATACGATCAGCCTCTATGTCTTTAGATTCAATTCCACTGTTTGTATGGTCTG
TACTCATTACAGCAGTTCTTCTACTACTTTCTCTTCCAGTCCTGGCGGGAGCCATTACAA
TGCTTTTAACAGACCGTAATTTCAACACATCCTTCTTCGACCCTTCTGGAGGAGGAGACC
CAATTCTATACCAACATTTGTTCTGATTTTTTGGTCACCCTGAAGTTTA
>KW3_F_022
GGTCAACAAATCATAAAGATATTGGAACTTTATACTTCATCTTTGGTGCTTGGGCAGGAC
TCTTAGGATCAGCATTAAGTGCTCTAATTCGTTTGGAACTAGGACAACCGGGCTCCCTGA
TAGAAAATGATCAGATTTATAACACCATCGTAACAGCACATGCTTTCGTCATAATTTTCT
TCATGGTTATGCCAATTTTAATTGGGGGGTTTGGTAACTGGCTGGTACCAATAATGATTG
GGGCACAAGATATGGCATTCCCTCGTATAAATAACATAAGATTTTGACTACTTCCACCCT
CTTTGTCTCTGCTGTCTATCTCTGCATTTGCCGGTGCTGGAGCTGGTACAGGATGAACTG
TGTACCCTCCGTTAGCAGGTAACTTATTTCACTCTGGAATTTCAGTAGATCTGGCAATTT
TTAGTTTGCATCTTGCTGGTGCATCTTCAATTCTTGGAGCAATCAATTTTATCACCACAA
TTATAAACATACGATCAGCTTCCATATCTTTGGATTCCATTCCACTATTTGTATGATCTG
TACTAATTACGGCGGTTTTACTTCTACTATCACTACCAGTTTTGGCAGGGGCTATCACTA
TATTATTGACGGACCGTAACTTCAACACATCTTTTTTTGATCCTTCTGGGGGAGGGGACC
CAATCCTGTACCAACACTTATTTTGATTTTTTGGTCACCCTGAAGTTTA
>KW3_F_041
GGTCAACAAATCATAAAGATATTGGAACTTTATATTTCATTTTTGGAGCTTGAGCAGGTT
TGCTAGGGTCAGCTCTTAGGGCTCTGATTCGCCTAGAATTAGGCCAACCTGGGTCATTGA
TAGAAAATGATCAGATTTATAACACTATTGTAACAGCACACGCTTTCGTGATGATTTTCT
TCATGGTTATGCCAATTTTAATTGGAGGATTCGGAAACTGGCTTGTCCCAATGATAATTG
GGGCTCAAGACATGGCTTTCCCTCGGATGAATAATATAAGATTTTGATTATTACCCCCAT
CTTTATCATTACTGTCAATTTCCGCATTTGCTGGTGCTGGTGCCGGTACTGGTTGAACTG
TATACCCACCTTTAGCAGGAAACCTATTTCATTCTGGGATCTCGGTAGATCTAGCAATTT
TTAGTTTACATTTGGCTGGAGCATCTTCAATTTTAGGAGCTATTAATTTTATCACCACTA
TCATAAATATACGGTCTGCCTCTATGTCTTTAGATTCTATTCCTTTATTTGTATGATCTG
TACTTATTACGGCAGTTCTCCTTCTATTGTCACTTCCAGTACTGGCCGGAGCTATCACAA
TGCTATTAACGGACCGTAACTTTAATACGTCCTTTTTCGACCCCTCGGGGGGGGGAGACC
CAATTCTGTACCACAACCTCTTTTGATTTTTTGGTCACCCTGAAGTTTA
>KW3_F_042
GGTCAACAAATCATAAAGATATTGGAACTCTATACTTCATTTTCGGTGCTTGGGCAGGAC
TCTTGGGGTCAGCATTAAGTGCTTTGATCCGTTTAGAACTGGGCCAACCAGGTTCTCTGA
TAGAAAATGATCAAATTTACAACACCATTGTAACGGCACATGCTTTTGTCATGATTTTTT
TTATAGTGATGCCGATTCTAATCGGAGGATTTGGTAACTGGCTTGTCCCGATAATGATTG
GAGCCCAAGACATAGCTTTCCCTCGAATAAACAACATGAGGTTCTGGTTACTCCCACCTT
CCTTATCTTTACTCTCTATTTCTGCTTTTGCTGGTGCTGGGGCTGGCACTGGTTGAACTG
TGTACCCACCACTAGCAGGAAACCTTTTTCATTCTGGAATTTCAGTAGACTTGGCAATCT
TTAGATTACATCTTGCGGGTGCATCCTCCATCCTAGGAGCAATCAACTTTATCACTACAA
TTATAAATATACGATCAGCTTCGATGTCCTTGGACTCCATTCCTTTATTTGTCTGATCTG
TCCTTATTACAGCAGTACTTCTTCTTCTTTCCCTCCCAGTTCTAGCAGGAGCCATCACCA
TGCTATTAACAGACCGTAATTTTAACACATCCTTCTTTGACCCTTCAGGGGGGGGAGACC
CAATTTTGTACCAACATCTCTTCTGATTTTTTGGTCACCCTGAAGTTTA
>KW3_F_043
GGTCAACAAATCATAAAGATATTGGAACTTTATATTTCATTTTTGGAGCTTGAGCAGGTT
TGCTAGGGTCAGCTCTTAGGGCTCTGATTCGCCTAGAATTAGGCCAACCTGGGTCATTGA
TAGAAAATGATCAGATTTATAACACTATTGTAACAGCACACGCTTTCGTGATGATTTTCT
TCATGGTTATGCCAATTTTAATTGGAGGATTCGGAAACTGGCTTGTCCCAATGATAATTG
GGGCTCAAGACATGGCTTTCCCTCGGATGAATAATATAAGATTTTGATTATTACCCCCAT
CTTTATCATTACTGTCAATTTCCGCATTTGCTGGTGCTGGTGCCGGTACTGGTTGAACTG
TATACCCACCTTTAGCAGGAAACCTATTTCATTCTGGGATCTCGGTAGATCTAGCAATTT
TTAGTTTACATTTGGCTGGAGCATCTTCAATTTTAGGAGCTATTAATTTTATCACCACTA
TCATAAATATACGGTCTGCCTCTATGTCTTTAGATTCTATTCCTTTATTTGTATGATCTG
TACTTATTACGGCAGTTCTCCTTCTATTGTCACTTCCAGTACTGGCCGGAGCTATCACAA
TGCTATTAACGGACCGTAACTTTAATACGTCCTTTTTCGACCCCTCGGGGGGGGGAGACC
CAATTCTGTACCAACACCTCTTTTGATTTTTTGGTCACCCTGAAGTTTA
>KW4_CG_105
GGTCAACAAATCATAAAGATATTGGGACTTTATACTTTATTTTCGGAGCTTGAGCAGGAT
TGCTAGGGTCAGCCCTAAGAGCTTTAATCCGTTTAGAACTAGGGCAGCCAGGTTCCTTAA
TAGAAAACGATCAAATTTATAATACTATTGTAACAGCGCATGCTTTTGTTATAATTTTTT
TTATGGTTATGCCAATTTTAATCGGAGGGTTTGGTAATTGACTTGTTCCAATAATGATCG
GAGCTCAAGACATGGCATTCCCCCGAATAAATAATATAAGATTTTGGTTATTACCACCAT
CTTTATCATTACTATCCATTTCCGCTTTTGCTGGTGCTGGTGCCGGAACTGGGTGAACTG
TTTACCCTCCCCTAGCAGGGAGCCTGTTCCACTCTGGAATCTCAGTAGATCTAGCAATTT
TTAGACTACACCTTGCTGGTGCATCTTCAATTCTAGGAGCAATTAACTTTATCACAACAA
TTATGAATATACGTTCAGCTTCCATGTCCTTGGATTCCATTCCTTTGTTTGTTTGATCTG
TTCTCATCACAGCAGTACTACTCCTTCTGTCTCTTCCAGTATTAGCTGGAGCCATCACAA
TGTTATTGACAGACCGTAACTTCAACACATCTTTTTTCGATCCTTCTGGTGGTGGGGATC
CAATTTTATATCAACATCTCTTTTGATTTTTTGGTCACCCTGAAGTTTA
>KW4_CG_106
GGTCAACAAATCATAAAGATATTGGAACTTTATATTTCATTTTTGGGGCCTGAGCGGGAC
TTCTTGGTTCAGCACTAAGTGCCCTTATTCGTTTAGAGTTGGGGCAACCTGGTTCCTTAA
TGGAAAATGATCAAATTTACAACACAATTGTAACGGCTCACGCTTTCGTAATAATCTTCT
TCATGGTTATGCCGATTTTAATTGGAGGGTTCGGAAACTGGCTTGTTCCTATAATGATTG
GTGCTCAAGATATGGCATTCCCACGAATAAATAATATGAGGTTTTGATTACTTCCCCCAT
CTTTATCTCTACTGTCAATTTCAGCTTTCGCTGGAGCAGGTGCTGGTACTGGTTGAACAG
TTTACCCTCCTCTAGCAGGGAATTTATTTCACTCCGGTATCTCGGTAGATTTAGCAATTT
TCAGTTTACATCTCGCCGGTGCCTCCTCCATTTTGGGAGCAATTAATTTCATCACCACAA
TTATGAACATACGATCGGCCTCTATGTCTTTAGATTCAATTCCACTGTTTGTATGGTCTG
TACTCATTACAGCAGTTCTTCTGCTACTTTCTCTTCCAGTCCTGGCGGGAGCCATTACAA
TACTTTTAACAGACCGTAATTTCAACACATCCTTCTTCGATCCTTCTGGAGGGGGAGACC
CAATTCTATACCAACATTTGTTCTGATTTTTTGGTCACCCTGAAGTTTA
>KW4_CG_107
GGTCAACAAATCATAAAGATATTGGAACTTTATATTTCATTTTTGGGGCCTGAGCGGGAC
TTCTTGGTTCAGCACTAAGTGCCCTTATTCGTTTAGAGTTGGGGCAACCTGGTTCCTTAA
TGGAAAATGATCAAATTTACAACACAATTGTAACGGCTCACGCTTTCGTAATAATCTTCT
TCATGGTTATGCCGATTTTAATTGGAGGGTTCGGAAACTGGCTTGTTCCTATAATGATTG
GTGCTCAAGATATGGCATTCCCACGAATAAATAATATGAGGTTTTGATTACTTCCCCCAT
CTTTATCTCTACTGTCAATTTCAGCTTTCGCTGGAGCAGGTGCTGGTACTGGTTGAACAG
TTTACCCTCCTCTAGCAGGGAATTTATTTCACTCCGGTATCTCGGTAGATTTAGCAATTT
TCAGTTTACATCTCGCCGGTGCCTCCTCCATTTTGGGAGCAATTAATTTCATCACCACAA
TTATGAACATACGATCGGCCTCTATGTCTTTAGATTCAATTCCACTGTTTGTATGGTCTG
TACTCATTACAGCAGTTCTTCTGCTACTTTCTCTTCCAGTCCTGGCGGGAGCCATTACAA
TACTTTTAACAGACCGTAATTTCAACACATCCTTCTTCGATCCTTCTGGAGGGGGAGACC
CAATTCTATACCAACATTTGTTCTGATTTTTTGGTCACCCTGAAGTTTA
>KW4_CG_108
GGTCAACAAATCATAAAGATATTGGGACTTTATACTTTATTTTCGGAGCTTGAGCAGGAT
TGCTAGGGTCAGCCCTAAGAGCTTTAATCCGTTTAGAACTAGGGCAGCCAGGTTCCTTAA
TAGAAAACGATCAAATCTATAATACTATTGTAACAGCGCATGCTTTTGTTATAATTTTTT
TTATGGTTATGCCAATTTTAATCGGAGGGTTTGGTAATTGACTTGTTCCAATAATGATCG
GAGCTCAAGACATGGCATTCCCCCGAATAAATAATATAAGATTTTGGTTATTACCACCAT
CTTTATCATTACTGTCCATTTCCGCTTTTGCTGGTGCTGGAGCCGGAACTGGATGAACTG
TTTACCCTCCCCTAGCAGGGAACCTGTTCCACTCTGGAATCTCAGTAGATCTAGCAATTT
TTAGACTACACCTTGCTGGTGCATCTTCAATTCTAGGAGCAATTAACTTTATCACAACAA
TTATGAATATACGTTCAGCTTCCATGTCCTTGGATTCCATTCCTTTGTTTGTTTGATCTG
TTCTCATCACAGCAGTACTACTCCTTCTGTCTCTTCCAGTATTAGCTGGAGCCATCACAA
TGTTATTGACAGACCGTAACTTCAACACATCTTTTTTCGATCCTTCTGGTGGTGGGGATC
CAATTTTATATCAACATCTCTTTTGATTTTTTGGTCACCCTGAAGTTTA
>KW4_CG_109
GGTCAACAAATCATAAAGATATTGGGACTTTATACTTTATTTTCGGAGCTTGAGCAGGAT
TGCTAGGGTCAGCCCTAAGAGCTTTAATCCGTTTAGAACTAGGGCAGCCAGGTTCCTTAA
TAGAAAACGATCAAATTTATAATACTATTGTAACAGCGCATGCTTTTGTTATAATTTTTT
TTATGGTTATGCCAATTTTAATCGGAGGGTTTGGTAATTGACTTGTTCCAATAATGATCG
GAGCTCAAGACATGGCATTCCCCCGAATAAATAATATAAGATTTTGGTTATTACCACCAT
CTTTATCATTACTATCCATTTCCGCTTTTGCTGGTGCTGGTGCCGGAACTGGGTGAACTG
TTTACCCTCCCCTAGCAGGGAGCCTGTTCCACTCTGGAATCTCAGTAGATCTAGCAATTT
TTAGACTACACCTTGCTGGTGCATCTTCAATTCTAGGAGCAATTAACTTTATCACAACAA
TTATGAATATACGTTCAGCTTCCATGTCCTTGGATTCCATTCCTTTGTTTGTTTGATCTG
TTCTCATCACAGCAGTACTACTCCTTCTGTCTCTTCCAGTATTAGCTGGAGCCATCACAA
TGTTATTGACTGACCGTAACTTCAACACATCTTTTTTCGATCCTTCTGGTGGTGGGGATC
CAATTTTATATCAACATCTCTTTTGATTTTTTGGTCACCCTGAAGTTTA
>KW4_CG_110
GGTCAACAAATCATAAAGATATTGGGACTTTATACTTTATTTTCGGAGCTTGAGCAGGAT
TGCTAGGGTCAGCCCTAAGAGCTTTAATCCGTTTAGAACTAGGGCAGCCAGGTTCCTTAA
TAGAAAACGATCAAATTTATAATACTATTGTAACAGCGCATGCTTTTGTTATAATTTTTT
TTATGGTTATGCCAATTTTAATCGGAGGGTTTGGTAATTGACTTGTTCCAATAATGATCG
GAGCTCAAGACATGGCATTCCCCCGAATAAATAATATAAGATTTTGGTTATTACCACCAT
CTTTATCATTACTATCCATTTCCGCTTTTGCTGGTGCTGGTGCCGGAACTGGGTGAACTG
TTTACCCTCCCCTAGCAGGGAGCCTGTTCCACTCTGGAATCTCAGTAGATCTAGCAATTT
TTAGACTACACCTTGCTGGTGCATCTTCAATTCTAGGAGCAATTAACTTTATCACAACAA
TTATGAATATACGTTCAGCTTCCATGTCCTTGGATTCCATTCCTTTGTTTGTTTGATCTG
TTCTCATCACAGCAGTACTACTCCTTCTGTCTCTTCCAGTATTAGCTGGAGCCATCACAA
TGTTATTGACAGACCGTAACTTCAACACATCTTTTTTCGATCCTTCTGGTGGTGGGGATC
CAATTTTATATCAACATCTCTTTTGATTTTTTGGTCACCCTGAAGTTTA
>KW4_CG_111
GGTCAACAAATCATAAAGATATTGGGACTTTATACTTTATTTTCGGAGCTTGAGCAGGAT
TGCTAGGGTCAGCCCTAAGAGCTTTAATCCGTTTAGAACTAGGGCAGCCAGGTTCCTTAA
TAGAAAACGATCAAATTTATAATACTATTGTAACAGCGCATGCTTTTGTTATAATTTTTT
TTATGGTTATGCCAATTTTAATCGGAGGGTTTGGTAATTGACTTGTTCCAATAATGATCG
GAGCTCAAGACATGGCATTCCCCCGAATAAATAATATAAGATTTTGGTTATTACCACCAT
CTTTATCATTACTATCCATTTCCGCTTTTGCTGGTGCTGGTGCCGGAACTGGGTGAACTG
TTTACCCTCCCCTAGCAGGGAGCCTGTTCCACTCTGGAATCTCAGTAGATCTAGCAATTT
TTAGACTACACCTTGCTGGTGCATCTTCAATTCTAGGAGCAATTAACTTTATCACAACAA
TTATGAATATACGTTCAGCTTCCATGTCCTTGGATTCCATTCCTTTGTTTGTTTGATCTG
TTCTCATCACAGCAGTACTACTCCTTCTGTCTCTTCCAGTATTAGCTGGAGCCATCACAA
TGTTATTGACAGACCGTAACTTCAACACATCTTTTTTCGATCCTTCTGGTGGTGGGGATC
CAATTTTATATCAACATCTCTTTTGATTTTTTGGTCACCCTGAAGTTTA
>KW4_CG_112
GGTCAACAAATCATAAAGATATTGGGACTTTATACTTTATTTTCGGAGCTTGAGCAGGAT
TGCTAGGGTCAGCCCTAAGAGCTTTAATCCGTTTAGAACTAGGGCAGCCAGGTTCCTTAA
TAGAAAACGATCAAATTTATAATACTATTGTAACAGCGCATGCTTTTGTTATAATTTTTT
TTATGGTTATGCCAATTTTAATCGGAGGGTTTGGTAATTGACTTGTTCCAATAATGATCG
GAGCTCAAGACATGGCATTCCCCCGAATAAATAATATAAGATTTTGGTTATTACCACCAT
CTTTATCATTACTATCCATTTCCGCTTTTGCTGGTGCTGGTGCCGGAACTGGGTGAACTG
TTTACCCTCCCCTAGCAGGGAGCCTGTTCCACTCTGGAATCTCAGTAGATCTAGCAATTT
TTAGACTACACCTTGCTGGTGCATCTTCAATTCTAGGAGCAATTAACTTTATCACAACAA
TTATGAATATACGTTCAGCTTCCATGTCCTTGGATTCCATTCCTTTGTTTGTTTGATCTG
TTCTCATCACAGCAGTACTACTCCTTCTGTCTCTTCCAGTATTAGCTGGAGCCATCACAA
TGTTATTGACAGACCGTAACTTCAACACATCTTTTTTCGATCCTTCTGGTGGTGGGGATC
CAATTTTATATCAACATCTCTTTTGATTTTTTGGTCACCCTGAAGTTTA
>KW4_CG_113
GGTCAACAAATCATAAAGATATTGGAACTTTATATTTCATTTTTGGGGCTTGAGCAGGAC
TTCTTGGTTCAGCACTAAGTGCCCTTATCCGTTTAGAGTTGGGACAACCTGGTTCCTTAA
TGGAAAATGATCAAATTTACAACACAATTGTAACAGCTCACGCTTTCGTAATAATCTTCT
TCATGGTTATGCCGATTTTAATTGGGGGGTTCGGAAACTGGCTTGTTCCTATAATGATCG
GTGCTCAAGATATGGCATTCCCACGAATAAATAATATGAGGTTTTGATTACTTCCCCCAT
CTTTATCTTTACTGTCAATTTCAGCCTTCGCTGGAGCAGGTGCTGGTACTGGTTGAACAG
TTTACCCTCCTCTAGCAGGGAATTTATTTCACTCCGGTATCTCGGTAGATTTGGCAATTT
TTAGTTTACATCTCGCCGGTGCCTCCTCCATTTTGGGAGCAATTAATTTCATCACCACAA
TTATGAACATACGATCGGCCTCTATGTCTTTAGATTCAATTCCACTATTTGTATGGTCTG
TACTCATTACAGCAGTTCTACTACTACTTTCTCTTCCAGTCCTAGCGGGAGCCATTACAA
TGCTTTTAACAGACCGTAACTTCAATACATCCTTCTTCGACCCTTCTGGAGGGGGAGACC
CAATTCTATACCAACATTTGTTCTGATTTTTTGGTCACCCTGAAGTTTA
>KW4_CG_114
GGTCAACAAATCATAAAGATATTGGGACTTTATACTTTATTTTCGGAGCTTGAGCAGGAT
TGCTAGGGTCAGCCCTAAGAGCTTTAATCCGTTTAGAACTAGGGCAGCCAGGTTCCTTAA
TAGAAAACGATCAAATTTATAATACTATTGTAACAGCGCATGCTTTTGTTATAATTTTTT
TTATGGTTATGCCAATTTTAATCGGAGGGTTTGGTAATTGACTTGTTCCAATAATGATCG
GAGCTCAAGACATGGCATTCCCCCGAATAAATAATATAAGATTTTGGTTATTACCACCAT
CTTTATCATTACTATCCATTTCCGCTTTTGCTGGTGCTGGTGCCGGAACTGGGTGAACTG
TTTACCCTCCCCTAGCAGGGAGCCTGTTCCACTCTGGAATCTCAGTAGATCTAGCAATTT
TTAGACTACACCTTGCTGGTGCATCTTCAATTCTAGGAGCAATTAACTTTATCACAACAA
TTATGAATATACGTTCAGCTTCCATGTCCTTGGATTCCATTCCTTTGTTTGTTTGATCTG
TTCTCATCACAGCAGTACTACTCCTTCTGTCTCTTCCAGTATTAGCTGGAGCCATCACAA
TGTTATTGACAGACCGTAACTTCAACACATCTTTTTTCGATCCTTCTGGTGGTGGGGATC
CAATTTTATATCAACATCTCTTTTGATTTTTTGGTCACCCTGAAGTTTA
>KW4_CG_115
GGTCAACAAATCATAAAGATATTGGAACTTTATATTTCATTTTTGGGGCCTGAGCAGGAC
TTCTTGGTTCAGCACTAAGTGCCCTTATTCGTTTAGAGTTGGGACAACCTGGTTCCTTAA
TGGAAAATGATCAAATTTACAACACAATTGTAACGGCTCACGCTTTCGTAATAATCTTCT
TCATGGTTATGCCGATTTTAATTGGAGGGTTCGGAAACTGGCTTGTTCCTATAATGATTG
GTGCTCAAGATATGGCATTCCCACGAATAAACAATATGAGGTTTTGGTTACTTCCCCCAT
CTTTATCTTTACTGTCAATTTCAGCTTTCGCTGGAGCAGGTGCTGGTACTGGTTGAACAG
TTTACCCTCCTCTAGCAGGGAATTTATTTCACTCCGGTATCTCGGTAGATTTAGCAATTT
TCAGTTTACATCTCGCCGGTGCCTCCTCCATTTTGGGAGCAATTAATTTCATCACCACAA
TTATGAACATACGATCAGCCTCTATGTCTTTAGATTCAATTCCACTGTTTGTATGGTCTG
TACTCATTACAGCAGTTCTTCTACTACTTTCTCTTCCAGTCCTGGCGGGAGCCATTACAA
TGCTTTTAACAGACCGTAATTTCAACACATCCTTCTTCGACCCTTCTGGAGGAGGAGACC
CAATTCTATACCAACATTTGTTCTGATTTTTTGGTCACCCTGAAGTTTA
>KW4_CG_116
GGTCAACAAATCATAAAGATATTGGAACTTTATACTTCATTTTCGGTGCTTGGGCAGGAT
TACTCGGGTCAGCACTAAGTGCTCTAATCCGATTAGAATTAGGACAGCCAGGATCTATGA
TAGAAAATGATCAGATTTACAACACAGTTGTAACAGCCCATGCCTTCGTTATAATTTTCT
TTATGGTTATACCAATTTTGATTGGAGGATTTGGTAACTGATTGGTGCCAATAATAATCG
GTGCACAAGACATGGCATTTCCACGAATAAACAACATAAGATTTTGACTCCTGCCCCCAT
CTCTATCCCTTTTATCTATTTCTGCCTTTGCTGGCACTGGTGCTGGCACTGGTTGGACTG
TTTATCCACCCCTAGCTGGAAACTTATTCCACTCTGGAATTTCAGTAGATTTAGCAATCT
TCAGTTTACATTTGGCTGGTGCTTCTTCAATCTTAGGAGCAATCAATTTTATTACTACAA
TTATAAACATACGATCCGCTTCTATGTCTCTAGATTCTATTCCATTGTTTGTATGATCCG
TTCTTATTACAGCAGTATTACTACTTCTATCCCTTCCGGTTTTAGCAGGGGCCATTACGA
TGTTATTAACAGATCGAAATTTCAACACTTCCTTTTTTGATCCATCTGGGGGAGGGGATC
CAATTTTATACCAACATTTATTTTGATTTTTTGGTCACCCTGAAGTTTA
>KW4_CG_117
GGTCAACAAATCATAAAGATATTGGGACTTTATACTTTATTTTCGGAGCTTGAGCAGGAT
TGCTAGGGTCAGCCCTAAGAGCTTTAATCCGTTTAGAACTAGGGCAGCCAGGTTCCTTAA
TAGAAAACGATCAAATTTATAATACTATTGTAACAGCGCATGCTTTTGTTATAATTTTTT
TTATGGTTATGCCAATTTTAATCGGAGGGTTTGGTAATTGACTTGTTCCAATAATGATCG
GAGCTCAAGACATGGCATTCCCCCGAATAAATAATATAAGATTTTGGTTATTACCACCAT
CTTTATCATTACTATCCATTTCCGCTTTTGCTGGTGCTGGTGCCGGAACTGGGTGAACTG
TTTACCCTCCCCTAGCAGGGAGCCTGTTCCACTCTGGAATCTCAGTAGATCTAGCAATTT
TTAGACTACACCTTGCTGGTGCATCTTCAATTCTAGGAGCAATTAACTTTATCACAACAA
TTATGAATATACGTTCAGCTTCCATGTCCTTGGATTCCATTCCTTTGTTTGTTTGATCTG
TTCTCATCACAGCAGTACTACTCCTTCTGTCTCTTCCAGTATTAGCTGGAGCCATCACAA
TGTTATTGACAGACCGTAACTTCAACACATCTTTTTTCGATCCTTCTGGTGGTGGGGATC
CAATTTTATATCAACATCTCTTTTGATTTTTTGGTCACCCTGAAGTTTA
>KW4_CG_118
GGTCAACAAATCATAAAGATATTGGGACTTTATACTTTATTTTCGGAGCTTGAGCAGGAT
TGCTAGGGTCAGCCCTAAGAGCTTTAATCCGTTTAGAACTAGGGCAGCCAGGTTCCTTAA
TAGAAAACGATCAAATTTATAATACTATTGTAACAGCGCATGCTTTTGTTATAATTTTTT
TTATGGTTATGCCAATTTTAATCGGAGGGTTTGGTAATTGACTTGTTCCAATAATGATCG
GAGCTCAAGACATGGCATTCCCCCGAATAAATAATATAAGATTTTGGTTATTACCACCAT
CTTTATCATTACTATCCATTTCCGCTTTTGCTGGTGCTGGTGCCGGAACTGGGTGAACTG
TTTACCCTCCCCTAGCAGGGAGCCTGTTCCACTCTGGAATCTCAGTAGATCTAGCAATTT
TTAGACTACACCTTGCTGGTGCATCTTCAATTCTAGGAGCAATTAACTTTATCACAACAA
TTATGAATATACGTTCAGCTTCCATGTCCTTGGATTCCATTCCTTTGTTTGTTTGATCTG
TTCTCATCACAGCAGTACTACTCCTTCTGTCTCTTCCAGTATTAGCTGGAGCCATCACAA
TGTTATTGACAGACCGTAACTTCAACACATCTTTTTTCGATCCTTCTGGTGGTGGGGATC
CAATTTTATATCAACATCTCTTTTGATTTTTTGGTCACCCTGAAGTTTA
>KW4_CG_119
GGTCAACAAATCATAAAGATATTGGAACTTTATATTTCATTTTTGGGGCTTGAGCAGGAC
TTCTTGGTTCAGCACTAAGTGCCCTTATCCGTTTAGAGTTAGGACAACCTGGTTCCTTAA
TGGAAAATGATCAAATTTACAACACAATTGTAACAGCTCACGCTTTCGTAATAATCTTCT
TCATGGTTATGCCGATTTTAATTGGAGGGTTCGGAAACTGGCTTGTTCCTATAATGATCG
GTGCTCAAGATATGGCATTCCCACGAATAAATAATATGAGGTTTTGGTTACTTCCCCCAT
CTTTATCTTTACTGTCAATTTCAGCCTTCGCTGGAGCAGGTGCTGGTACTGGTTGAACAG
TTTACCCTCCTCTAGCAGGGAATTTATTTCACTCCGGTATCTCGGTAGATTTGGCAATTT
TTAGTTTACATCTCGCCGGTGCCTCCTCCATTTTGGGAGCAATTAATTTCATCACCACAA
TTATGAACATACGATCGGCCTCTATGTCTTTAGACTCAATTCCACTATTTGTATGGTCTG
TACTCATTACAGCAGTTCTACTACTACTTTCTCTTCCAGTCCTAGCGGGAGCCATTACAA
TGCTTTTAACAGACCGTAACTTCAATACATCCTTCTTCGACCCTTCTGGAGGGGGAGACC
CAATTCTATACCAACATTTGTTCTGATTTTTTGGTCACCCTGAAGTTTA
>KW4_CG_120
GGTCAACAAATCATAAAGATATTGGGACTTTATACTTTATTTTCGGAGCTTGAGCAGGAT
TGCTAGGGTCAGCCCTAAGAGCTTTAATCCGTTTAGAACTAGGGCAGCCAGGTTCCTTAA
TAGAAAACGATCAAATTTATAATACTATTGTAACAGCGCATGCTTTTGTTATAATTTTTT
TTATGGTTATGCCAATTTTAATCGGAGGGTTTGGTAATTGACTTGTTCCAATAATGATCG
GAGCTCAAGACATGGCATTCCCCCGAATAAATAATATAAGATTTTGGTTATTACCACCAT
CTTTATCATTACTATCCATTTCCGCTTTTGCTGGTGCTGGTGCCGGAACTGGGTGAACTG
TTTACCCTCCCCTAGCAGGGAGCCTGTTCCACTCTGGAATCTCAGTAGATCTAGCAATTT
TTAGACTACACCTTGCTGGTGCATCTTCAATTCTAGGAGCAATTAACTTTATCACAACAA
TTATGAATATACGTTCAGCTTCCATGTCCTTGGATTCCATTCCTTTGTTTGTTTGATCTG
TTCTCATCACAGCAGTACTACTCCTTCTGTCTCTTCCAGTATTAGCTGGAGCCATCACAA
TGTTATTGACAGACCGTAACTTCAACACATCTTTTTTCGATCCTTCTGGTGGTGGGGATC
CAATTTTATATCAACATCTCTTTTGATTTTTTGGTCACCCTGAAGTTTA
>KW4_CG_121
GGTCAACAAATCATAAAGATATTGGGACTTTATACTTTATTTTCGGAGCTTGAGCAGGAT
TGCTAGGGTCAGCCCTAAGAGCTTTAATCCGTTTAGAACTAGGGCAGCCAGGTTCCTTAA
TAGAAAACGATCAAATTTATAATACTATTGTAACAGCGCATGCTTTTGTTATAATTTTTT
TTATGGTTATGCCAATTTTAATCGGAGGGTTTGGTAATTGACTTGTTCCAATAATGATCG
GAGCTCAAGACATGGCATTCCCCCGAATAAATAATATAAGATTTTGGTTATTACCACCAT
CTTTATCATTACTATCCATTTCCGCTTTTGCTGGTGCTGGTGCCGGAACTGGGTGAACTG
TTTACCCTCCCCTAGCAGGGAGCCTGTTCCACTCTGGAATCTCAGTAGATCTAGCAATTT
TTAGACTACACCTTGCTGGTGCATCTTCAATTCTAGGAGCAATTAACTTTATCACAACAA
TTATGAATATACGTTCAGCTTCCATGTCCTTGGATTCCATTCCTTTGTTTGTTTGATCTG
TTCTCATCACAGCAGTACTACTCCTTCTGTCTCTTCCAGTATTAGCTGGAGCCATCACAA
TGTTATTGACAGACCGTAACTTCAACACATCTTTTTTCGATCCTTCTGGTGGTGGGGATC
CAATTTTATATCAACATCTCTTTTGATTTTTTGGTCACCCTGAAGTTTA
>KW4_MG_122
GGTCAACAAATCATAAAGATATTGGAACTTTATATTTCATTTTTGGGGCTTGAGCAGGAC
TTCTTGGTTCAGCACTAAGTGCCCTTATCCGTTTAGAGTTAGGACAACCTGGTTCCTTAA
TGGAAAATGATCAAATTTACAACACAATTGTAACAGCTCACGCTTTCGTAATAATCTTCT
TCATGGTTATGCCGATTTTAATTGGAGGGTTCGGAAACTGGCTTGTTCCTATAATGATCG
GTGCTCAAGATATGGCATTCCCACGAATAAATAATATGAGGTTTTGGTTACTTCCCCCAT
CTTTATCTTTACTGTCAATTTCAGCCTTCGCTGGAGCAGGTGCTGGTACTGGTTGAACAG
TTTACCCTCCTCTAGCAGGGAATTTATTTCACTCCGGTATCTCGGTAGATTTGGCAATTT
TTAGTTTACATCTCGCCGGTGCCTCCTCCATTTTGGGAGCAATTAATTTCATCACCACAA
TTATGAACATACGATCGGCCTCTATGTCTTTAGACTCAATTCCACTATTTGTATGGTCTG
TACTCATTACAGCAGTTCTACTACTACTTTCTCTTCCAGTCCTAGCGGGAGCCATTACAA
TGCTTTTAACAGACCGTAATTTCAACACATCCTTCTTCGACCCTTCTGGAGGGGGAGACC
CAATTCTATACCAACATTTGTTCTGATTTTTTGGTCACCCTGAAGTTTA
>KW4_MG_125
GGTCAACAAATCATAAAGATATTGGAACTTTATATTTCATTTTTGGGGCCTGAGCAGGAC
TTCTTGGTTCAGCACTAAGTGCCCTTATTCGTTTAGAGTTGGGACAACCTGGTTCCTTAA
TGGAAAATGATCAAATTTACAACACAATTGTAACGGCTCACGCTTTCGTAATAATCTTCT
TCATGGTTATGCCGATTTTAATTGGAGGGTTCGGAAACTGGCTTGTTCCTATAATGATTG
GTGCTCAAGATATGGCATTCCCACGAATAAACAATATGAGGTTTTGGTTACTTCCCCCAT
CTTTATCTTTACTGTCAATTTCAGCTTTCGCTGGAGCAGGTGCTGGTACTGGTTGAACAG
TTTACCCTCCTCTAGCAGGGAATTTATTTCACTCCGGTATCTCGGTAGATTTAGCAATTT
TCAGTTTACATCTCGCCGGTGCCTCCTCCATTTTGGGAGCAATTAATTTCATCACCACAA
TTATGAACATACGATCAGCCTCTATGTCTTTAGATTCAATTCCACTGTTTGTATGGTCTG
TACTCATTACAGCAGTTCTTCTACTACTTTCTCTTCCAGTCCTGGCGGGAGCCATTACAA
TGCTTTTAACAGACCGTAATTTCAACACATCCTTCTTCGACCCTTCTGGAGGAGGAGACC
CAATTCTATACCAACATTTGTTCTGATTTTTTGGTCACCCTGAAGTTTA
>KW4_MG_126
GGTCAACAAATCATAAAGATATTGGAACTTTATATTTCATTTTTGGGGCCTGAGCGGGAC
TTCTTGGTTCAGCACTAAGTGCCCTTATTCGTTTAGAGTTGGGGCAACCTGGTTCCTTAA
TGGAAAATGATCAAATTTACAACACAATTGTAACGGCTCACGCTTTCGTAATAATCTTCT
TCATGGTTATGCCGATTTTAATTGGAGGGTTCGGAAACTGGCTTGTTCCTATAATGATTG
GTGCTCAAGATATGGCATTCCCACGAATAAATAATATGAGGTTTTGATTACTTCCCCCAT
CTTTATCTCTACTGTCAATTTCAGCTTTCGCTGGAGCAGGTGCTGGTACTGGTTGAACAG
TTTACCCTCCTCTAGCAGGGAATTTATTTCACTCCGGTATCTCGGTAGATTTAGCAATTT
TCAGTTTACATCTCGCCGGTGCCTCCTCCATTTTGGGAGCAATTAATTTCATCACCACAA
TTATGAACATACGATCGGCCTCTATGTCTTTAGATTCAATTCCACTGTTTGTATGGTCTG
TACTCATTACAGCAGTTCTTCTGCTACTTTCTCTTCCAGTCCTGGCGGGAGCCATTACAA
TACTTTTAACAGACCGTAATTTCAACACATCCTTCTTCGATCCTTCTGGAGGGGGAGACC
CAATTCTATACCAACATTTGTTCTGATTTTTTGGTCACCCTGAAGTTTA
>KW4_MG_129
GGTCAACAAATCATAAAGATATTGGAACTTTATACTTCATTTTCGGTGCTTGGGCAGGTC
TTTTAGGCTCAGCACTAAGAGCTCTAATCCGTTTGGAGCTAGGACAACCTGGATCCTTAA
TAGAAAACGACCAAATTTACAACACGATTGTCACAGCACACGCTTTTGTCATAATTTTCT
TCATGGTAATGCCAATTTTAATTGGAGGGTTCGGAAATTGGCTTGTTCCAATAATGATTG
GTGCTCAGGATATGGCTTTCCCACGTATAAATAACATGAGATTTTGGCTGCTGCCTCCTT
CCCTTTCTTTGCTGTCCATTTCCGCTTTTGCTGGTGCTGGTGCTGGAACAGGATGAACCG
TTTATCCACCTTTGGCAGGAAATTTATTCCATTCTGGAATTTCCGTAGATCTGGCAATTT
TCAGACTGCACTTAGCCGGTGCATCTTCTATCTTAGGAGCAATTAACTTTATCACTACGA
TTATAAACATACGATCAGCTTCTATATCATTGGATTCCATTCCATTGTTCGTTTGATCTG
TACTGATTACAGCAGTACTATTATTGCTATCCCTTCCAGTATTAGCTGGAGCAATCACAA
TGTTACTAACCGACCGAAATTTCAACACATCGTTCTTTGACCCATCTGGGGGTGGAGATC
CAATCTTATATCAACATTTATTTTGATTTTTTGGTCACCCTGAAGTTTA
>KW4_MG_131
GGTCAACAAATCATAAAGATATTGGAACTTTATACTTCATTTTCGGTGCTTGGGCAGGTC
TTTTAGGCTCAGCACTAAGAGCTCTAATCCGTTTGGAGCTAGGACAACCTGGATCCTTAA
TAGAAAACGACCAAATTTACAACACGATTGTCACAGCACACGCTTTTGTCATAATTTTCT
TCATGGTAATGCCAATTTTAATTGGAGGGTTCGGAAATTGGCTTGTTCCAATAATGATTG
GTGCTCAGGATATGGCTTTCCCACGTATAAATAACATGAGATTTTGGCTGCTGCCTCCTT
CCCTTTCTTTGCTGTCCATTTCCGCTTTTGCTGGTGCTGGTGCTGGAACAGGATGAACCG
TTTATCCACCTTTGGCAGGAAATTTATTCCATTCTGGAATTTCCGTAGATCTGGCAATTT
TCAGACTGCACTTAGCCGGTGCATCTTCTATCTTAGGAGCAATTAACTTTATCACTACGA
TTATAAACATACGATCAGCTTCTATATCATTGGATTCCATTCCATTGTTCGTTTGATCTG
TACTGATTACAGCAGTACTATTATTGCTATCCCTTCCAGTATTAGCTGGAGCAATCACAA
TGTTACTAACCGACCGAAATTTCAACACATCGTTCTTTGACCCATCTGGGGGTGGAGATC
CAATCTTATATCAACATTTATTTTGATTTTTTGGTCACCCTGAAGTTTA
>KW4_MG_132
GGTCAACAAATCATAAAGATATTGGAACTTTATATTTCATTTTTGGGGCCTGAGCAGGAC
TTCTTGGTTCAGCACTAAGTGCCCTTATTCGTTTAGAGTTGGGACAACCTGGTTCCTTAA
TGGAAAATGATCAAATTTACAACACAATTGTAACGGCTCACGCTTTCGTAATAATCTTCT
TCATGGTTATGCCGATTTTAATTGGAGGGTTCGGAAACTGGCTTGTTCCTATAATGATTG
GTGCTCAAGATATGGCATTCCCACGAATAAACAATATGAGGTTTTGGTTACTTCCCCCAT
CTTTATCTTTACTGTCAATTTCAGCTTTCGCTGGAGCAGGTGCTGGTACTGGTTGAACAG
TTTACCCTCCTCTAGCAGGGAATTTATTTCACTCCGGTATCTCGGTAGATTTAGCAATTT
TCAGTTTACATCTCGCCGGTGCCTCCTCCATTTTGGGAGCAATTAATTTCATCACCACAA
TTATGAACATACGATCAGCCTCTATGTCTTTAGATTCAATTCCACTGTTTGTATGGTCTG
TACTCATTACAGCAGTTCTTCTACTACTTTCTCTTCCAGTCCTGGCGGGAGCCATTACAA
TGCTTTTAACAGACCGTAATTTCAACACATCCTTCTTCGACCCTTCTGGAGGAGGAGACC
CAATTCTATACCAACATTTGTTCTGATTTTTTGGTCACCCTGAAGTTTA
>KW4_MG_133
GGTCAACAAATCATAAAGATATTGGAACTTTATATTTCATTTTTGGGGCCTGAGCAGGAC
TTCTTGGTTCAGCACTAAGTGCCCTTATTCGTTTAGAGTTGGGACAACCTGGTTCCTTAA
TGGAAAATGATCAAATTTACAACACAATTGTAACGGCTCACGCTTTCGTAATAATCTTCT
TCATGGTTATGCCGATTTTAATTGGAGGGTTCGGAAACTGGCTTGTTCCTATAATGATTG
GTGCTCAAGATATGGCATTCCCACGAATAAACAATATGAGGTTTTGGTTACTTCCCCCAT
CTTTATCTTTACTGTCAATTTCAGCTTTCGCTGGAGCAGGTGCTGGTACTGGTTGAACAG
TTTACCCTCCTCTAGCAGGGAATTTATTTCACTCCGGTATCTCGGTAGATTTAGCAATTT
TCAGTTTACATCTCGCCGGTGCCTCCTCCATTTTGGGAGCAATTAATTTCATCACCACAA
TTATGAACATACGATCAGCCTCTATGTCTTTAGATTCAATTCCACTGTTTGTATGGTCTG
TACTCATTACAGCAGTTCTTCTACTACTTTCTCTTCCAGTCCTGGCGGGAGCCATTACAA
TGCTTTTAACAGACCGTAATTTCAACACATCCTTCTTCGACCCTTCTGGAGGAGGAGACC
CAATTCTATACCAACATTTGTTCTGATTTTTTGGTCACCCTGAAGTTTA
>KW4_MG_135
GGTCAACAAATCATAAAGATATTGGAACTTTATATTTCATTTTTGGGGCCTGAGCGGGAC
TTCTTGGTTCAGCACTAAGTGCCCTTATTCGTTTAGAGTTGGGGCAACCTGGTTCCTTAA
TGGAAAATGATCAAATTTACAACACAATTGTAACGGCTCACGCTTTCGTAATAATCTTCT
TCATGGTTATGCCGATTTTAATTGGAGGGTTCGGAAACTGGCTTGTTCCTATAATGATTG
GTGCTCAAGATATGGCATTCCCACGAATAAATAATATGAGGTTTTGATTACTTCCCCCAT
CTTTATCTCTACTGTCAATTTCAGCTTTCGCTGGAGCAGGTGCTGGTACTGGTTGAACAG
TTTACCCTCCTCTAGCAGGGAATTTATTTCACTCCGGTATCTCGGTAGATTTAGCAATTT
TCAGTTTACATCTCGCCGGTGCCTCCTCCATTTTGGGAGCAATTAATTTCATCACCACAA
TTATGAACATACGATCGGCCTCTATGTCTTTAGATTCAATTCCACTGTTTGTATGGTCTG
TACTCATTACAGCAGTTCTTCTGCTACTTTCTCTTCCAGTCCTGGCGGGAGCCATTACAA
TGCTTTTAACAGACCGTAATTTCAACACATCCTTCTTCGATCCTTCTGGAGGGGGAGACC
CAATTCTATACCAACATTTGTTCTGATTTTTTGGTCACCCTGAAGTTTA
>KW4_MG_136
GGTCAACAAATCATAAAGATATTGGAACTTTATATTTCATTTTTGGGGCCTGAGCAGGAC
TTCTTGGTTCAGCACTAAGTGCCCTTATTCGTTTAGAGTTGGGACAACCTGGTTCCTTAA
TGGAAAATGATCAAATTTACAACACAATTGTAACGGCTCACGCTTTCGTAATAATCTTCT
TCATGGTTATGCCGATTTTAATTGGAGGGTTCGGAAACTGGCTTGTTCCTATAATGATTG
GTGCTCAAGATATGGCATTCCCACGAATAAACAATATGAGGTTTTGGTTACTTCCCCCAT
CTTTATCTTTACTGTCAATTTCAGCTTTCGCTGGAGCAGGTGCTGGTACTGGTTGAACAG
TTTACCCTCCTCTAGCAGGGAATTTATTTCACTCCGGTATCTCGGTAGATTTAGCAATTT
TCAGTTTACATCTCGCCGGTGCCTCCTCCATTTTGGGAGCAATTAATTTCATCACCACAA
TTATGAACATACGATCAGCCTCTATGTCTTTAGATTCAATTCCACTGTTTGTATGGTCTG
TACTCATTACAGCAGTTCTTCTACTACTTTCTCTTCCAGTCCTGGCGGGAGCCATTACAA
TGCTTTTAACAGACCGTAATTTCAACACATCCTTCTTCGACCCTTCTGGAGGAGGAGACC
CAATTCTATACCAACATTTGTTCTGATTTTTTGGTCACCCTGAAGTTTA
>KW4_MG_137
GGTCAACAAATCATAAAGATATTGGAACTTTATACTTCATTTTCGGTGCTTGGGCAGGTC
TTTTAGGCTCAGCACTAAGAGCTCTAATCCGTTTGGAGCTAGGACAACCTGGATCCTTAA
TAGAAAACGACCAAATTTACAACACGATTGTCACAGCACACGCTTTTGTCATAATTTTCT
TCATGGTAATGCCAATTTTAATTGGAGGGTTCGGAAATTGGCTTGTTCCAATAATGATTG
GTGCTCAGGATATGGCTTTCCCACGTATAAATAACATGAGATTTTGGCTGCTGCCTCCTT
CCCTTTCTTTGCTGTCCATTTCCGCTTTTGCTGGTGCTGGTGCTGGAACAGGATGAACCG
TTTATCCACCTTTGGCAGGAAATTTATTCCATTCTGGAATTTCCGTAGATCTGGCAATTT
TCAGACTGCACTTAGCCGGTGCATCTTCTATCTTAGGAGCAATTAACTTTATCACTACGA
TTATAAACATACGATCAGCTTCTATATCATTGGATTCCATTCCATTGTTCGTTTGATCTG
TACTGATTACAGCAGTACTATTATTGCTATCCCTTCCAGTATTAGCTGGAGCAATCACAA
TGTTACTAACCGACCGAAATTTCAACACATCGTTCTTTGACCCATCTGGGGGTGGAGATC
CAATCTTATATCAACATTTATTTTGATTTTTTGGTCACCCTGAAGTTTA
>KW4_MG_138
GGTCAACAAATCATAAAGATATTGGAACTTTATATTTCATTTTTGGGGCCTGAGCAGGAC
TTCTTGGTTCAGCACTAAGTGCCCTTATTCGTTTAGAGTTGGGACAACCTGGTTCCTTAA
TGGAAAATGATCAAATTTACAACACAATTGTAACGGCTCACGCTTTCGTAATAATCTTCT
TCATGGTTATGCCGATTTTAATTGGAGGGTTCGGAAACTGGCTTGTTCCTATAATGATTG
GTGCTCAAGATATGGCATTCCCACGAATAAACAATATGAGGTTTTGGTTACTTCCCCCAT
CTTTATCTTTACTGTCAATTTCAGCTTTCGCTGGAGCAGGTGCTGGTACTGGTTGAACAG
TTTACCCTCCTCTAGCAGGGAATTTATTTCACTCCGGTATCTCGGTAGATTTAGCAATTT
TCAGTTTACATCTCGCCGGTGCCTCCTCCATTTTGGGAGCAATTAATTTCATCACCACAA
TTATGAACATACGATCAGCCTCTATGTCTTTAGATTCAATTCCACTGTTTGTATGGTCTG
TACTCATTACAGCAGTTCTTCTACTACTTTCTCTTCCAGTCCTGGCGGGAGCCATTACAA
TGCTTTTAACAGACCGTAATTTCAACACATCCTTCTTCGACCCTTCTGGAGGAGGAGACC
CAATTCTATACCAACATTTGTTCTGATTTTTTGGTCACCCTGAAGTTTA
>KW4_MG_139
GGTCAACAAATCATAAAGATATTGGAACTTTATATTTCATTTTTGGGGCCTGAGCAGGAC
TTCTTGGTTCAGCACTAAGTGCCCTTATTCGTTTAGAGTTGGGACAACCTGGTTCCTTAA
TGGAAAATGATCAAATTTACAACACAATTGTAACGGCTCACGCTTTCGTAATAATCTTCT
TCATGGTTATGCCGATTTTAATTGGAGGGTTCGGAAACTGGCTTGTTCCTATAATGATTG
GTGCTCAAGATATGGCATTCCCACGAATAAACAATATGAGGTTTTGGTTACTTCCCCCAT
CTTTATCTTTACTGTCAATTTCAGCTTTCGCTGGAGCAGGTGCTGGTACTGGTTGAACAG
TTTACCCTCCTCTAGCAGGGAATTTATTTCACTCCGGTATCTCGGTAGATTTAGCAATTT
TCAGTTTACATCTCGCCGGTGCCTCCTCCATTTTGGGAGCAATTAATTTCATCACCACAA
TTATGAACATACGATCAGCCTCTATGTCTTTAGATTCAATTCCACTGTTTGTATGGTCTG
TACTCATTACAGCAGTTCTTCTACTACTTTCTCTTCCAGTCCTGGCGGGAGCCATTACAA
TGCTTTTAACAGACCGTAATTTCAACACATCCTTCTTCGACCCTTCTGGAGGAGGAGACC
CAATTCTATACCAACATTTGTTCTGATTTTTTGGTCACCCTGAAGTTTA
>KW4_MG_140
GGTCAACAAATCATAAAGATATTGGAACTTTATATTTCATTTTTGGGGCCTGAGCAGGAC
TTCTTGGTTCAGCACTAAGTGCCCTTATTCGTTTAGAGTTGGGACAACCTGGTTCCTTAA
TGGAAAATGATCAAATTTACAACACAATTGTAACGGCTCACGCTTTCGTAATAATCTTCT
TCATGGTTATGCCGATTTTAATTGGAGGGTTCGGAAACTGGCTTGTTCCTATAATGATTG
GTGCTCAAGATATGGCATTCCCACGAATAAACAATATGAGGTTTTGGTTACTTCCCCCAT
CTTTATCTTTACTGTCAATTTCAGCTTTCGCTGGAGCAGGTGCTGGTACTGGTTGAACAG
TTTACCCTCCTCTAGCAGGGAATTTATTTCACTCCGGTATCTCGGTAGATTTAGCAATTT
TCAGTTTACATCTCGCCGGTGCCTCCTCCATTTTGGGAGCAATTAATTTCATCACCACAA
TTATGAACATACGATCAGCCTCTATGTCTTTAGATTCAATTCCACTGTTTGTATGGTCTG
TACTCATTACAGCAGTTCTTCTACTACTTTCTCTTCCAGTCCTGGCGGGAGCCATTACAA
TGCTTTTAACAGACCGTAATTTCAACACATCCTTCTTCGACCCTTCTGGAGGAGGAGACC
CAATTCTATACCAACATTTGTTCTGATTTTTTGGTCACCCTGAAGTTTA
>KW4_MG_141
GGTCAACAAATCATAAAGATATTGGAACTTTATATTTCATTTTTGGGGCCTGAGCAGGAC
TTCTTGGTTCAGCACTAAGTGCCCTTATTCGTTTAGAGTTGGGACAACCTGGTTCCTTAA
TGGAAAATGATCAAATTTACAACACAATTGTAACGGCTCACGCTTTCGTAATAATCTTCT
TCATGGTTATGCCGATTTTAATTGGAGGGTTCGGAAACTGGCTTGTTCCTATAATGATTG
GTGCTCAAGATATGGCATTCCCACGAATAAACAATATGAGGTTTTGGTTACTTCCCCCAT
CTTTATCTTTACTGTCAATTTCAGCTTTCGCTGGAGCAGGTGCTGGTACTGGTTGAACAG
TTTACCCTCCTCTAGCAGGGAATTTATTTCACTCCGGTATCTCGGTAGATTTAGCAATTT
TCAGTTTACATCTCGCCGGTGCCTCCTCCATTTTGGGAGCAATTAATTTCATCACCACAA
TTATGAACATACGATCAGCCTCTATGTCTTTAGATTCAATTCCACTGTTTGTATGGTCTG
TACTCATTACAGCAGTTCTTCTACTACTTTCTCTTCCAGTCCTGGCGGGAGCCATTACAA
TGCTTTTAACAGACCGTAATTTCAACACATCCTTCTTCGACCCTTCTGGAGGAGGAGACC
CAATTCTATACCAACATTTGTTCTGATTTTTTGGTCACCCTGAAGTTTA
>SO1_F_017
GGTCAACAAATCATAAAGATATTGGAACTCTATACTTCATTTTCGGTGCTTGGGCAGGAC
TCTTGGGGTCAGCATTAAGTGCTTTGATCCGTTTAGAACTGGGCCAACCAGGTTCTCTGA
TAGAAAATGATCAAATTTACAACACCATTGTAACGGCACATGCTTTTGTCATGATTTTTT
TTATAGTGATGCCGATTCTAATCGGAGGATTTGGTAACTGGCTTGTCCCGATAATGATTG
GAGCCCAAGACATAGCTTTCCCTCGAATAAACAACATGAGGTTCTGGTTACTCCCACCTT
CCTTATCTTTACTCTCTATTTCTGCTTTTGCTGGTGCTGGGGCTGGCACTGGTTGAACTG
TGTACCCACCACTAGCAGGAAACCTTTTTCATTCTGGAATTTCAGTAGACTTGGCAATCT
TTAGATTACATCTTGCGGGTGCATCCTCCATCCTAGGAGCAATCAACTTTATCACTACAA
TTATAAATATGCGATCAGCTTCGATGTCCTTGGACTCCATTCCTTTATTTGTCTGATCTG
TCCTTATTACAGCAGTACTTCTTCTTCTTTCCCTCCCAGTTCTAGCAGGAGCCATCACCA
TGCTATTAACAGACCGTAATTTTAACACATCCTTCTTTGACCCTTCAGGGGGGGGAGACC
CAATTTTGTACCAACATCTCTTCTGATTTTTTGGTCACCCTGAAGTTTA
>SO1_F_018
GGTCAACAAATCATAAAGATATTGGAACTTTATATTTCATTTTTGGAGCTTGAGCAGGTT
TGCTAGGGTCAGCTCTTAGGGCTCTGATTCGCCTAGAATTAGGCCAACCTGGGTCATTGA
TAGAAAATGATCAGATTTATAACACTATTGTAACAGCACACGCTTTCGTGATGATTTTCT
TCATGGTTATGCCAATTTTAATTGGAGGATTCGGAAACTGGCTTGTCCCAATGATAATTG
GGGCTCAAGACATGGCTTTCCCTCGGATGAATAATATAAGATTTTGATTATTACCCCCAT
CTTTATCATTACTGTCAATTTCCGCGTTTGCTGGTGCTGGTGCTGGTACTGGTTGAACTG
TATACCCACCTTTAGCAGGAAACCTATTTCATTCTGGGATCTCGGTAGATCTAGCAATTT
TTAGTTTACATTTGGCTGGAGCATCTTCAATTTTAGGAGCTATTAATTTTATCACCACTA
TCATAAATATACGGTCTGCCTCTATGTCTTTAGATTCTATTCCTTTATTTGTGTGATCTG
TACTTATTACGGCAGTTCTCCTTCTATTGTCACTTCCAGTACTGGCCGGAGCTATCACAA
TGCTATTAACGGACCGTAACTTTAACACGTCCTTTTTCGACCCCTCGGGGGGGGGAGACC
CAATTCTGTACCAACACCTCTTTTGATTTTTTGGTCACCCTGAAGTTTA
>SO1_F_035
GGTCAACAAATCATAAAGATATTGGAACTCTATACTTCATTTTCGGTGCTTGGGCAGGAC
TCTTGGGCTCAGCATTAAGTGCTTTGATCCGTTTAGAACTGGGCCAACCAGGTTCTCTTA
TAGAAAATGATCAAATTTACAACACCATTGTAACGGCACATGCTTTTGTCATGATTTTTT
TTATAGTGATGCCAATTCTAATCGGAGGATTTGGTAACTGGCTTGTCCCGATAATGATTG
GAGCCCAAGACATAGCTTTCCCTCGAATAAACAACATGAGGTTCTGGTTACTCCCACCTT
CCTTATCTTTACTCTCTATCTCTGCTTTTGCTGGTGCTGGTGCTGGCACTGGTTGAACTG
TGTACCCACCACTAGCAGGAAACCTTTTTCATTCTGGAATTTCAGTAGACTTGGCAATCT
TTAGATTACATCTTGCGGGTGCATCCTCCATCCTAGGAGCAATCAACTTTATCACTACAA
TTATAAATATACGATCAGCTTCGATGTCCTTGGACTCCATTCCTTTATTTGTCTGATCTG
TCCTTATTACAGCAGTACTTCTTCTTCTTTCCCTCCCAGTTCTAGCAGGAGCCATCACCA
TGCTATTAACAGACCGTAATTTTAACACCTCCTTCTTTGACCCCTCAGGGGGGGGAGACC
CAATTTTGTACCAACATCTCTTCTGATTTTTTGGTCACCCTGAAGTTTA
>SO1_F_036
GGTCAACAAATCATAAAGATATTGGAACTTTATATTTCATTTTTGGAGCTTGAGCAGGTT
TGCTAGGGTCAGCTCTTAGGGCTCTGATTCGCCTAGAATTAGGCCAACCTGGGTCATTGA
TAGAAAATGATCAGATTTATAACACTATTGTAACAGCACACGCTTTCGTGATGATTTTCT
TCATGGTTATGCCAATTTTAATTGGAGGATTCGGAAACTGGCTTGTCCCAATGATAATTG
GGGCTCAAGACATGGCTTTCCCTCGGATGAATAATATAAGATTTTGATTATTACCCCCAT
CTTTATCATTACTGTCAATTTCCGCGTTTGCTGGTGCTGGTGCTGGTACTGGTTGAACTG
TATACCCACCTTTAGCAGGAAACCTATTTCATTCTGGGATCTCGGTAGATCTAGCAATTT
TTAGTTTACATTTGGCTGGAGCATCTTCAATTTTAGGAGCTATTAATTTTATCACCACTA
TCATAAATATACGGTCTGCCTCTATGTCTTTAGATTCTATTCCTTTATTTGTGTGATCTG
TACTTATTACGGCAGTTCTCCTTCTATTGTCACTTCCAGTACTGGCCGGAGCTATCACAA
TGCTATTAACGGACCGTAACTTTAACACGTCCTTTTTCGACCCCTCGGGGGGGGGAGACC
CAATTCTGTACCAACACCTCTTTTGATTTTTTGGTCACCCTGAAGTTTA
>SO1_F_037
GGTCAACAAATCATAAAGATATTGGAACTTTATATTTCATTTTTGGAGCTTGAGCAGGTT
TGCTAGGGTCAGCTCTTAGGGCTCTGATTCGCCTAGAATTAGGCCAACCTGGGTCATTGA
TAGAAAATGATCAGATTTATAACACTATTGTAACAGCACACGCTTTCGTGATGATTTTCT
TCATGGTTATGCCAATTTTAATTGGAGGATTCGGAAACTGGCTTGTCCCAATGATAATTG
GGGCTCAAGACATGGCTTTCCCTCGGATGAATAATATAAGATTTTGATTATTACCCCCAT
CTTTATCATTACTGTCAATTTCCGCATTTGCTGGTGCTGGTGCCGGTACTGGTTGAACTG
TATACCCACCTTTAGCAGGAAACCTATTTCATTCTGGGATCTCGGTAGATCTAGCAATTT
TTAGTTTACATTTGGCTGGAGCATCTTCAATTTTAGGAGCTATTAATTTTATCACCACTA
TCATAAATATACGGTCTGCCTCTATGTCTTTAGATTCTATTCCTTTATTTGTATGATCTG
TACTTATTACGGCAGTTCTCCTTCTATTGTCACTTCCAGTACTGGCCGGAGCTATCACAA
TGCTATTAACGGACCGTAACTTTAATACGTCCTTTTTCGACCCCTCGGGGGGGGGAGACC
CAATTCTGTACCAACACCTCTTTTGATTTTTTGGTCACCCTGAAGTTTA
>SO1_F_038
GGTCAACAAATCATAAAGATATTGGAACTTTATATTTCATTTTTGGAGCTTGAGCAGGCT
TGCTAGGGTCAGCTCTTAGGGCTCTGATTCGCCTAGAACTAGGACAACCTGGGTCATTGA
TAGAGAACGATCAAATTTATAACACTATCGTAACAGCACACGCTTTCGTGATGATTTTCT
TCATGGTTATGCCAATTTTAATTGGAGGATTCGGAAACTGGCTTGTCCCAATGATAATTG
GAGCTCAAGATATGGCTTTCCCTCGAATGAATAATATAAGATTTTGATTATTACCTCCAT
CTTTATCATTACTGTCAATTTCCGCATTTGCTGGTGCTGGTGCTGGTACTGGTTGAACTG
TATACCCACCTTTAGCAGGAAACCTCTTTCATTCTGGGATCTCGGTAGATCTAGCAATTT
TTAGTTTACATTTGGCTGGAGCATCTTCAATTTTAGGAGCTATTAATTTTATCACCACCA
TTATAAATATGCGGTCAGCCTCTATGTCTTTAGATTCTATTCCTTTATTTGTGTGATCTG
TACTTATTACGGCAGTTCTCCTTCTACTGTCACTTCCAGTGCTAGCCGGAGCCATCACAA
TGCTATTAACGGACCGTAACTTTAATACGTCCTTTTTCGACCCCTCAGGGGGGGGAGACC
CAATTCTGTACCAACACCTGTTTTGATTTTTTGGTCACCCTGAAGTTTA
>SO1_F_039
GGTCAACAAATCATAAAGATATTGGAACTTTATATTTCATTTTTGGAGCTTGAGCAGGCT
TGCTAGGGTCAGCTCTTAGGGCCCTGATTCGCCTAGAACTAGGACAACCTGGGTCATTGA
TAGAGAACGATCAGATTTATAACACTATCGTAACAGCACACGCTTTCGTGATGATTTTCT
TCATGGTTATGCCAATTTTAATTGGAGGATTCGGAAACTGGCTTGTCCCAATGATAATTG
GAGCTCAAGATATGGCTTTCCCTCGAATGAATAATATAAGATTTTGATTATTACCTCCAT
CTTTATCATTACTGTCAATTTCCGCATTTGCTGGTGCTGGTGCTGGTACTGGTTGAACTG
TATACCCACCTTTAGCAGGAAACCTCTTTCATTCTGGGATCTCGGTAGATCTAGCAATTT
TTAGTTTACATTTGGCTGGAGCATCTTCAATTTTAGGAGCTATTAATTTTATCACCACTA
TTATAAATATGCGGTCAGCCTCTATGTCTTTAGATTCTATTCCTTTATTTGTGTGATCTG
TACTTATTACGGCAGTTCTCCTTCTACTGTCACTTCCAGTGCTAGCCGGAGCCATCACAA
TGCTATTAACGGACCGTAACTTTAATACGTCCTTTTTCGACCCCTCAGGGGGGGGAGACC
CAATTCTGTACCAACACCTGTTTTGATTTTTTGGTCACCCTGAAGTTTA
>SO3_MG_143
GGTCAACAAATCATAAAGATATTGGAACTTTATATTTCATTTTTGGGGCCTGAGCGGGAC
TTCTTGGTTCAGCACTAAGTGCCCTTATTCGTTTAGAGTTGGGGCAACCTGGTTCCTTAA
TGGAAAATGATCAAATTTACAACACAATTGTAACGGCTCACGCTTTCGTAATAATCTTCT
TCATGGTTATGCCGATTTTAATTGGAGGGTTCGGAAACTGGCTTGTTCCTATAATGATTG
GTGCTCAAGATATGGCATTCCCACGAATAAATAATATGAGGTTTTGATTACTTCCCCCAT
CTTTATCTCTACTGTCAATTTCAGCTTTCGCTGGAGCAGGTGCTGGTACTGGTTGAACAG
TTTACCCTCCTCTAGCAGGGAATTTATTTCACTCCGGTATCTCGGTAGATTTAGCAATTT
TCAGTTTACATCTCGCCGGTGCCTCCTCCATTTTGGGAGCAATTAATTTCATCACCACAA
TTATGAACATACGATCGGCCTCTATGTCTTTAGATTCAATTCCACTGTTTGTATGGTCTG
TACTCATTACAGCAGTTCTTCTGCTACTTTCTCTTCCAGTCCTGGCGGGAGCCATTACAA
TGCTTTTAACAGACCGTAATTTCAACACATCCTTCTTCGATCCTTCTGGAGGGGGAGACC
CAATTCTATACCAACATTTGTTCTGATTTTTTGGTCACCCTGAAGTTTA
>SO3_MG_144
GGTCAACAAATCATAAAGATATTGGAACTTTATATTTCATTTTTGGAGCTTGAGCAGGAT
TGCTAGGGTCAGCGCTTAGGGCCCTGATTCGCTTAGAACTAGGACAACCTGGATCATTGA
TAGAAAACGATCAAATTTATAACACTATTGTAACTGCACACGCTTTTGTAATAATTTTCT
TCATGGTCATGCCAATTTTAATTGGAGGATTCGGGAATTGGCTTGTACCAATAATGATTG
GAGCTCAAGACATGGCTTTTCCACGTATAAATAACATAAGATTTTGACTGTTGCCCCCAT
CTCTATCATTACTGTCAATTTCTGCGTTCGCTGGTGCTGGAGCCGGGACTGGTTGAACAG
TGTACCCACCCCTAGCAGGAAACTTGTTTCATTCCGGAATCTCGGTGGATCTAGCAATTT
TTAGTTTACATTTGGCTGGTGCATCTTCAATTCTAGGAGCTATTAACTTTATCACCACTA
TCATAAATATACGGTCAGCCTCAATGTCTTTAGATTCAATTCCTTTATTTGTCTGATCTG
TCCTTATTACGGCAGTCCTCCTTCTGCTGTCACTTCCAGTTCTGGCCGGAGCCATCACAA
TACTACTAACAGACCGTAACTTTAACACGTCTTTCTTCGATCCCTCAGGAGGTGGCGACC
CAATTCTATACCAACACCTATTCTGATTTTTTGGTCACCCTGAAGTTTA
>SO3_MG_145
GGTCAACAAATCATAAAGATATTGGAACTTTATATTTCATTTTTGGAGCTTGAGCAGGAT
TGCTAGGGTCAGCGCTTAGGGCCCTGATTCGCTTAGAACTAGGACAACCTGGATCATTGA
TAGAAAACGATCAAATTTATAACACTATTGTAACTGCACACGCTTTTGTAATAATTTTCT
TCATGGTCATGCCAATTTTAATTGGAGGATTCGGGAATTGGCTTGTACCAATAATGATTG
GAGCTCAAGACATGGCTTTTCCACGTATAAATAACATAAGATTTTGACTGTTGCCCCCAT
CTCTATCATTACTGTCAATTTCTGCGTTCGCTGGTGCTGGAGCCGGGACTGGTTGAACAG
TGTACCCACCCCTAGCAGGAAACTTGTTTCATTCCGGAATCTCGGTGGATCTAGCAATTT
TTAGTTTACATTTGGCTGGTGCATCTTCAATTCTAGGAGCTATTAACTTTATCACCACTA
TCATAAATATACGGTCAGCCTCAATGTCTTTAGATTCAATTCCTTTATTTGTCTGATCTG
TCCTTATTACGGCAGTCCTCCTTCTGCTGTCACTTCCAGTTCTGGCCGGAGCCATCACAA
TACTACTAACAGACCGTAACTTTAACACGTCTTTCTTCGATCCCTCAGGAGGTGGCGACC
CAATTCTATACCAACACCTATTCTGATTTTTTGGTCACCCTGAAGTTTA
>SO3_MG_146
GGTCAACAAATCATAAAGATATTGGAACTTTATATTTCATTTTTGGGGCCTGAGCGGGAC
TTCTTGGTTCAGCACTAAGTGCCCTTATTCGTTTAGAGTTGGGGCAACCTGGTTCCTTAA
TGGAAAATGATCAAATTTACAACACAATTGTAACGGCTCACGCTTTCGTAATAATCTTCT
TCATGGTTATGCCGATTTTAATTGGAGGGTTCGGAAACTGGCTTGTTCCTATAATGATTG
GTGCTCAAGATATGGCATTCCCACGAATAAATAATATGAGGTTTTGATTACTTCCCCCAT
CTTTATCTCTACTGTCAATTTCAGCTTTCGCTGGAGCAGGTGCTGGTACTGGTTGAACAG
TTTACCCTCCTCTAGCAGGGAATTTATTTCACTCCGGTATCTCGGTAGATTTAGCAATTT
TCAGTTTACATCTCGCCGGTGCCTCCTCCATTTTGGGAGCAATTAATTTCATCACCACAA
TTATGAACATACGATCGGCCTCTATGTCTTTAGATTCAATTCCACTGTTTGTATGGTCTG
TACTCATTACAGCAGTTCTTCTGCTACTTTCTCTTCCAGTCCTGGCGGGAGCCATTACAA
TGCTTTTAACAGACCGTAATTTCAACACATCCTTCTTCGATCCTTCTGGAGGGGGAGACC
CAATTCTATACCAACATTTGTTCTGATTTTTTGGTCACCCTGAAGTTTA
>TW_F_064
GGTCAACAAATCATAAAGATATTGGAACTTTATATTTTATCTTTGGGGCTTGAGCAGGAT
TGCTAGGCTCGGCACTAAGAGCTCTAATCCGCTTAGAATTAGGACAGCCTGGATCTATGA
TAGAAAATGACCAGATTTACAATACTATTGTAACAGCACATGCCTTCGTAATAATTTTTT
TCATGGTCATGCCAATTTTAATCGGAGGGTTTGGTAATTGACTTGTTCCTATAATAATTG
GAGCTCAAGACATGGCTTTCCCCCGTATAAATAATATAAGATTCTGACTCTTGCCACCCT
CTCTATCCTTACTCTCCATTTCTGCTTTCGCTGGGGCTGGGGCTGGAACCGGTTGAACCG
TATACCCTCCACTATCAGGAAATTTGTTCCATTCTGGGATTTCAGTAGACTTGGCTATTT
TCAGTTTACATCTGGCTGGTGCATCTTCCATTTTGGGAGCAATTAACTTCATCACAACAA
TCATAAACATACGATCGGCCTCCATGTCCCTAGATTCTATCCCCCTATTCGTTTGATCCG
TACTAATCACAGCAGTTCTACTCCTTCTGAGACTTCCAGTACTAGCTGGTGCAATCACAA
TACTATTAACAGACCGTAATTTTAACACGTCTTTTTTCGACCCTTCAGGTGGTGGAGACC
CAATTCTGTACCAACATTTATTTTGATTTTTTGGTCACCCTGAAGTTTA
>TW_F_065
GGTCAACAAATCATAAAGATATTGGAACTCTATACTTCATTTTCGGTGCTTGGGCAGGAC
TCTTGGGGTCAGCATTAAGTGCTTTGATCCGTTTAGAACTGGGCCAACCAGGTTCTCTGA
TAGAAAATGATCAAATTTACAACACCATTGTAACGGCACATGCTTTTGTCATGATTTTTT
TTATAGTGATGCCGATTCTAATCGGAGGATTTGGTAACTGGCTTGTCCCGATAATGATTG
GAGCCCAAGACATAGCTTTCCCTCGAATAAACAACATGAGGTTCTGGTTACTCCCACCTT
CCTTATCTTTACTCTCTATTTCTGCTTTTGCTGGTGCTGGGGCTGGCACTGGTTGAACTG
TGTACCCACCACTAGCAGGAAACCTTTTTCATTCTGGAATTTCAGTAGACCTGGCAATCT
TTAGATTACATCTTGCGGGTGCATCCTCCATCCTAGGAGCAATCAACTTTATCACTACAA
TTATAAATATACGATCAGCTTCGATGTCCTTGGACTCCATTCCTTTATTTGTCTGATCTG
TCCTTATTACAGCAGTACTTCTTCTTCTTTCCCTCCCAGTTCTAGCAGGAGCCATCACCA
TGCTATTAACAGACCGTAATTTTAACACATCCTTCTTTGACCCTTCAGGGGGGGGAGACC
CAATTTTGTACCAACATCTCTTCTGATTTTTTGGTCACCCTGAAGTTTA
>TW_F_066
GGTCAACAAATCATAAAGATATTGGAACTTTATATTTTATCTTTGGGGCTTGAGCAGGAT
TGCTAGGCTCGGCACTAAGAGCTCTAATCCGCTTAGAATTAGGACAGCCTGGATCTATGA
TAGAAAATGACCAGATTTACAATACTATTGTAACAGCACATGCCTTCGTAATAATTTTTT
TCATGGTCATGCCAATTTTAATCGGAGGGTTTGGTAATTGACTTGTTCCTATAATAATTG
GAGCTCAAGACATGGCTTTCCCCCGTATAAATAATATAAGATTCTGACTCTTGCCACCCT
CTCTATCCTTACTCTCCATTTCTGCTTTCGCTGGGGCTGGGGCTGGAACCGGTTGAACCG
TATACCCTCCACTATCAGGAAATTTGTTCCATTCTGGGATTTCAGTAGACTTGGCTATTT
TCAGTTTACATCTGGCTGGTGCATCTTCCATTTTGGGAGCAATTAACTTCATCACAACAA
TCATAAACATACGATCGGCCTCCATGTCCCTAGATTCTATCCCCCTATTCGTTTGATCCG
TACTAATCACAGCAGTTCTACTCCTTCTGAGACTTCCAGTACTAGCTGGTGCAATCACAA
TACTATTAACAGACCGTAATTTTAACACGTCTTTTTTCGACCCTTCAGGTGGTGGAGACC
CAATTCTGTACCAACATTTATTTTGATTTTTTGGTCACCCTGAAGTTTA
>TW_CG_067
GGTCAACAAATCATAAAGATATTGGAACTTTATATTTCATTTTTGGAGCTTGGGCAGGAT
TGCTAGGATCAGCTCTTAGGGCCCTGATTCGCTTAGAACTAGGGCAACCTGGATCATTAA
TGGAGAACGATCAAATTTATAATACTATTGTAACAGCGCATGCTTTCGTAATAATTTTCT
TCATGGTTATGCCCATTTTAATTGGAGGATTCGGAAATTGGCTTGTTCCAATGATAATTG
GAGCTCAAGATATGGCTTTTCCCCGGATAAATAATATAAGATTTTGACTGCTCCCTCCAT
CACTGTCATTATTATCAATTTCTGCATTTGCTGGTGCTGGTGCTGGGACCGGCTGAACCG
TGTATCCACCTTTAGCAGGAAACCTGTTTCACTCTGGAATCTCGGTAGATCTGGCAATTT
TTAGTTTACATTTAGCTGGTGCATCTTCAATTTTGGGAGCTATTAACTTTATCACCACTA
TCATAAACATACGGTCAGCGTCAATGTCTTTGGATTCCATCCCCCTATTTGTGTGATCTG
TACTTATTACAGCAGTTCTCCTTCTGTTATCACTTCCAGTGTTAGCAGGAGCTATCACAA
TGCTATTAACAGACCGTAACTTTAACACTTCTTTTTTCGACCCCTCAGGAGGTGGGGATC
CAATTTTGTACCAACACTTGTTTTGATTTTTTGGTCACCCTGAAGTTTA
>TW_CG_068
GGTCAACAAATCATAAAGATATTGGAACTTTATATTTCATTTTTGGAGCTTGGGCAGGAT
TGCTAGGATCAGCTCTTAGGGCCCTGATTCGCTTAGAACTAGGGCAACCTGGATCATTAA
TGGAGAACGATCAAATTTATAATACTATTGTAACAGCGCATGCTTTCGTAATAATTTTCT
TCATGGTTATGCCCATTTTAATTGGAGGATTCGGAAATTGGCTTGTTCCAATGATAATTG
GAGCTCAAGATATGGCTTTTCCCCGGATAAATAATATAAGATTTTGACTGCTCCCTCCAT
CACTGTCATTATTATCAATTTCTGCATTTGCTGGTGCTGGTGCTGGGACCGGCTGAACCG
TGTATCCACCTTTAGCAGGAAACCTGTTTCACTCTGGAATCTCGGTAGATCTGGCAATTT
TTAGTTTACATTTAGCTGGTGCATCTTCAATTTTGGGAGCTATTAACTTTATCACCACTA
TCATAAACATACGGTCAGCGTCAATGTCTTTGGATTCCATCCCCCTATTTGTGTGATCTG
TACTTATTACAGCAGTTCTCCTTCTGTTATCACTTCCAGTGTTAGCAGGAGCTATCACAA
TGCTATTAACAGACCGTAACTTTAACACTTCTTTTTTCGACCCCTCAGGAGGTGGGGATC
CAATTTTGTACCAACACTTGTTTTGATTTTTTGGTCACCCTGAAGTTTA
>UE_CG_101
GGTCAACAAATCATAAAGATATTGGAACTTTATATTTCATTTTTGGGGCCTGAGCAGGAC
TTCTTGGTTCAGCACTAAGTGCCCTTATTCGTTTAGAGTTGGGACAACCTGGTTCCTTAA
TGGAAAATGATCAAATTTACAACACAATTGTAACGGCTCACGCTTTCGTAATAATCTTCT
TCATGGTTATGCCGATTTTAATTGGAGGGTTCGGAAACTGGCTTGTTCCTATAATGATTG
GTGCTCAAGATATGGCATTCCCACGAATAAACAATATGAGGTTTTGGTTACTTCCCCCAT
CTTTATCTTTACTGTCAATTTCAGCTTTCGCTGGAGCAGGTGCTGGTACTGGTTGAACAG
TTTACCCTCCTCTAGCAGGGAATTTATTTCACTCCGGTATCTCGGTAGATTTAGCAATTT
TCAGTTTACATCTCGCCGGTGCCTCCTCCATTTTAGGAGCAATTAATTTCATCACCACAA
TTATGAACATACGATCAGCCTCTATGTCTTTAGATTCAATTCCACTGTTTGTATGGTCTG
TACTCATTACAGCAGTTCTTCTACTACTTTCTCTTCCAGTCCTGGCGGGAGCCATTACAA
TGCTTTTAACAGACCGTAATTTCAACACATCCTTCTTCGACCCTTCTGGAGGGGGAGACC
CAATTCTATACCAACATTTGTTCTGATTTTTTGGTCACCCTGAAGTTTA
>UE_CG_103
GGTCAACAAATCATAAAGATATTGGAACTTTATATTTCATTTTTGGGGCCTGAGCAGGAC
TTCTTGGTTCAGCACTAAGTGCCCTTATTCGTTTAGAGTTGGGACAACCTGGTTCCTTAA
TGGAAAATGATCAAATTTACAACACAATTGTAACGGCTCACGCTTTCGTAATAATCTTCT
TCATGGTTATGCCGATTTTAATTGGAGGGTTCGGAAACTGGCTTGTTCCTATAATGATTG
GTGCTCAAGATATGGCATTCCCACGAATAAACAATATGAGGTTTTGGTTACTTCCCCCAT
CTTTATCTTTACTGTCAATTTCAGCTTTCGCTGGAGCAGGTGCTGGTACTGGTTGAACAG
TTTACCCTCCTCTAGCAGGGAATTTATTTCACTCCGGTATCTCGGTAGATTTAGCAATTT
TCAGTTTACATCTCGCCGGTGCCTCCTCCATTTTAGGAGCAATTAATTTCATCACCACAA
TTATGAACATACGATCAGCCTCTATGTCTTTAGATTCAATTCCACTGTTTGTATGGTCTG
TACTCATTACAGCAGTTCTTCTACTACTTTCTCTTCCAGTCCTGGCGGGAGCCATTACAA
TGCTTTTAACAGACCGTAATTTCAACACATCCTTCTTCGACCCTTCTGGAGGGGGAGACC
CAATTCTATACCAACATTTGTTCTGATTTTTTGGTCACCCTGAAGTTTA
>UE_CG_104
GGTCAACAAATCATAAAGATATTGGAACTTTATACTTCATTTTCGGTGCTTGGGCAGGTC
TTTTAGGCTCAGCACTAAGAGCTCTAATCCGTTTGGAGCTAGGACAACCTGGATCCTTAA
TAGAAAACGACCAAATTTACAACACGATTGTCACAGCACACGCTTTTGTCATAATTTTCT
TCATGGTAATGCCAATTTTAATTGGAGGGTTCGGAAATTGGCTTGTTCCAATAATGATTG
GTGCTCAGGATATGGCTTTCCCACGTATAAATAACATGAGATTTTGGCTGCTGCCTCCTT
CCCTTTCTTTGCTGTCCATTTCCGCTTTTGCTGGTGCTGGTGCTGGAACAGGATGAACCG
TTTATCCACCTTTGGCAGGAAATTTATTCCATTCTGGAATTTCCGTAGATCTGGCAATTT
TCAGACTGCACTTAGCCGGTGCATCTTCTATCTTAGGAGCAATTAACTTTATCACTACGA
TTATAAACATACGATCAGCTTCTATATCATTGGATTCCATTCCATTGTTCGTTTGATCTG
TACTGATTACAGCAGTACTATTATTGCTATCCCTTCCAGTATTAGCTGGAGCAATCACAA
TGTTACTAACCGACCGAAATTTCAACACATCGTTCTTTGACCCATCTGGGGGTGGAGATC
CAATCTTATATCAACATTTATTTTGATTTTTTGGTCACCCTGAAGTTTA
>UE_MG_097
GGTCAACAAATCATAAAGATATTGGAACTTTATATTTCATTTTTGGGGCCTGAGCAGGAC
TTCTTGGTTCAGCACTAAGTGCCCTTATTCGTTTAGAGTTGGGACAACCTGGTTCCTTAA
TGGAAAATGATCAAATTTACAACACAATTGTAACGGCTCACGCTTTCGTAATAATCTTCT
TCATGGTTATGCCGATTTTAATTGGAGGGTTCGGAAACTGGCTTGTTCCTATAATGATTG
GTGCTCAAGATATGGCATTCCCACGAATAAACAATATGAGGTTTTGGTTACTTCCCCCAT
CTTTATCTTTACTGTCAATTTCAGCTTTCGCTGGAGCAGGTGCTGGTACTGGTTGAACAG
TTTACCCTCCTCTAGCAGGGAATTTATTTCACTCCGGTATCTCGGTAGATTTAGCAATTT
TCAGTTTACATCTCGCCGGTGCCTCCTCCATTTTAGGAGCAATTAATTTCATCACCACAA
TTATGAACATACGATCAGCCTCTATGTCTTTAGATTCAATTCCACTGTTTGTATGGTCTG
TACTCATTACAGCAGTTCTTCTACTACTTTCTCTTCCAGTCCTGGCGGGAGCCATTACAA
TGCTTTTAACAGACCGTAATTTCAACACATCCTTCTTCGACCCTTCTGGAGGGGGAGACC
CAATTCTATACCAACATTTGTTCTGATTTTTTGGTCACCCTGAAGTTTA
>UE_MG_098
GGTCAACAAATCATAAAGATATTGGAACTTTATATTTCATTTTTGGGGCCTGAGCAGGAC
TTCTTGGTTCAGCACTAAGTGCCCTTATTCGTTTAGAGTTGGGACAACCTGGTTCCTTAA
TGGAAAATGATCAAATTTACAACACAATTGTAACGGCTCACGCTTTCGTAATAATCTTCT
TCATGGTTATGCCGATTTTAATTGGAGGGTTCGGAAACTGGCTTGTTCCTATAATGATTG
GTGCTCAAGATATGGCATTCCCACGAATAAACAATATGAGGTTTTGGTTACTTCCCCCAT
CTTTATCTTTACTGTCAATTTCAGCTTTCGCTGGAGCAGGTGCTGGTACTGGTTGAACAG
TTTACCCTCCTCTAGCAGGGAATTTATTTCACTCCGGTATCTCGGTAGATTTAGCAATTT
TCAGTTTACATCTCGCCGGTGCCTCCTCCATTTTAGGAGCAATTAATTTCATCACCACAA
TTATGAACATACGATCAGCCTCTATGTCTTTAGATTCAATTCCACTGTTTGTATGGTCTG
TACTCATTACAGCAGTTCTTCTACTACTTTCTCTTCCAGTCCTGGCGGGAGCCATTACAA
TGCTTTTAACAGACCGTAATTTCAACACATCCTTCTTCGACCCTTCTGGAGGGGGAGACC
CAATTCTATACCAACATTTGTTCTGATTTTTTGGTCACCCTGAAGTTTA
>UE_MG_099
GGTCAACAAATCATAAAGATATTGGAACTTTATATTTCATTTTTGGGGCCTGAGCAGGAC
TTCTTGGTTCAGCACTAAGTGCCCTTATTCGTTTAGAGTTGGGACAACCTGGTTCCTTAA
TGGAAAATGATCAAATTTACAACACAATTGTAACGGCTCACGCTTTCGTAATAATCTTCT
TCATGGTTATGCCGATTTTAATTGGAGGGTTCGGAAACTGGCTTGTTCCTATAATGATTG
GTGCTCAAGATATGGCATTCCCACGAATAAACAATATGAGGTTTTGGTTACTTCCCCCAT
CTTTATCTTTACTGTCAATTTCAGCTTTCGCTGGAGCAGGTGCTGGTACTGGTTGAACAG
TTTACCCTCCTCTAGCAGGGAATTTATTTCACTCCGGTATCTCGGTAGATTTAGCAATTT
TCAGTTTACATCTCGCCGGTGCCTCCTCCATTTTAGGAGCAATTAATTTCATCACCACAA
TTATGAACATACGATCAGCCTCTATGTCTTTAGATTCAATTCCACTGTTTGTATGGTCTG
TACTCATTACAGCAGTTCTTCTACTACTTTCTCTTCCAGTCCTGGCGGGAGCCATTACAA
TGCTTTTAACAGACCGTAATTTCAACACATCCTTCTTCGACCCTTCTGGAGGGGGAGACC
CAATTCTATACCAACATTTGTTCTGATTTTTTGGTCACCCTGAAGTTTA
>UE_IFG_070
GGTCAACAAATCATAAAGATATTGGAACTCTATACTTCATTTTCGGTGCTTGGGCAGGAC
TCTTGGGGTCAGCATTAAGTGCTTTGATCCGTTTAGAACTGGGCCAACCAGGTTCTCTGA
TAGAAAATGATCAAATTTACAACACCATTGTAACGGCACATGCTTTTGTCATGATTTTTT
TTATAGTGATGCCGATTCTAATCGGAGGATTTGGTAACTGGCTTGTCCCGATAATGATTG
GAGCCCAAGACATAGCTTTCCCTCGAATAAACAACATGAGGTTCTGGTTACTCCCACCTT
CCTTATCTTTACTCTCTATTTCTGCTTTTGCTGGTGCTGGGGCTGGCACTGGTTGAACTG
TGTACCCACCACTAGCAGGAAACCTTTTTCATTCTGGAATTTCAGTAGACTTGGCAATCT
TTAGATTACATCTTGCGGGTGCATCCTCCATCCTAGGAGCAATCAACTTTATCACTACAA
TTATAAATATGCGATCAGCTTCGATGTCCTTGGACTCCATTCCTTTATTTGTCTGATCTG
TCCTTATTACAGCAGTACTTCTTCTTCTTTCCCTCCCAGTTCTAGCAGGAGCCATCACCA
TGCTATTAACAGACCGTAATTTTAACACATCCTTCTTTGACCCTTCAGGGGGGGGAGACC
CAATTTTGTACCAACATCTCTTCTGATTTTTTGGTCACCCTGAAGTTTA
>UE_IFG_071
GGTCAACAAATCATAAAGATATTGGAACTTTATATTTCATTTTTGGAGCTTGAGCAGGTT
TGCTAGGGTCAGCTCTTAGGGCTCTGATTCGCCTAGAGTTAGGCCAACCTGGGTCATTGA
TAGAAAATGATCAGATTTATAACACTATTGTAACAGCACACGCTTTCGTGATGATTTTCT
TCATGGTTATGCCAATTTTAATTGGAGGATTCGGAAACTGGCTTGTCCCAATGATAATTG
GGGCTCAAGACATGGCTTTCCCTCGGATGAATAATATAAGATTTTGATTATTACCCCCAT
CTTTATCATTACTGTCAATTTCCGCGTTTGCTGGTGCTGGTGCTGGTACTGGTTGAACTG
TATACCCACCTTTAGCAGGTAACCTATTTCACTCTGGGATCTCGGTAGATCTAGCAATTT
TTAGTTTACATTTGGCTGGAGCATCTTCAATTTTAGGAGCTATTAATTTTATCACCACTA
TCATAAATATACGGTCTGCCTCTATGTCTTTAGATTCTATTCCTTTATTTGTGTGATCTG
TACTTATTACGGCAGTTCTCCTTCTATTGTCACTTCCAGTACTGGCCGGAGCTATCACAA
TGCTATTAACGGACCGTAACTTTAACACGTCCTTTTTCGACCCCTCGGGGGGGGGAGACC
CAATTCTATACCAACACCTCTTTTGATTTTTTGGTCACCCTGAAGTTTA
>UE_IFG_072
GGTCAACAAATCATAAAGATATTGGAACTTTATATTTCATTTTTGGAGCTTGAGCAGGTT
TGCTAGGGTCAGCTCTTAGGGCTCTGATTCGCCTAGAGTTAGGCCAACCTGGGTCATTGA
TAGAAAATGATCAGATTTATAACACTATTGTAACAGCACACGCTTTCGTGATGATTTTCT
TCATGGTTATGCCAATTTTAATTGGAGGATTCGGAAACTGGCTTGTCCCAATGATAATTG
GGGCTCAAGACATGGCTTTCCCTCGGATGAATAATATAAGATTTTGATTATTACCCCCAT
CTTTATCATTACTGTCAATTTCCGCGTTTGCTGGTGCTGGTGCTGGTACTGGTTGAACTG
TATACCCACCTTTAGCAGGTAACCTATTTCACTCTGGGATCTCGGTAGATCTAGCAATTT
TTAGTTTACATTTGGCTGGAGCATCTTCAATTTTAGGAGCTATTAATTTTATCACCACTA
TCATAAATATACGGTCTGCCTCTATGTCTTTAGATTCTATTCCTTTATTTGTGTGATCTG
TACTTATTACGGCAGTTCTCCTTCTATTGTCACTTCCAGTACTGGCCGGAGCTATCACAA
TGCTATTAACGGACCGTAACTTTAACACGTCCTTTTTCGACCCCTCGGGGGGGGGAGACC
CAATTCTATACCAACACCTCTTTTGATTTTTTGGTCACCCTGAAGTTTA
>UE_IFG_075
GGTCAACAAATCATAAAGATATTGGAACTTTATATTTCATTTTTGGAGCTTGAGCAGGTT
TGCTAGGGTCAGCTCTTAGGGCTCTGATTCGCCTAGAGTTAGGCCAACCTGGGTCATTGA
TAGAAAATGATCAGATTTATAACACTATTGTAACAGCACACGCTTTCGTGATGATTTTCT
TCATGGTTATGCCAATTTTAATTGGAGGATTCGGAAACTGGCTTGTCCCAATGATAATTG
GGGCTCAAGACATGGCTTTCCCTCGGATGAATAATATAAGATTTTGATTATTACCCCCAT
CTTTATCATTACTGTCAATTTCCGCGTTTGCTGGTGCTGGTGCTGGTACTGGTTGAACTG
TATACCCACCTTTAGCAGGTAACCTATTTCACTCTGGGATCTCGGTAGATCTAGCAATTT
TTAGTTTACATTTGGCTGGAGCATCTTCAATTTTAGGAGCTATTAATTTTATCACCACTA
TCATAAATATACGGTCTGCCTCTATGTCTTTAGATTCTATTCCTTTATTTGTGTGATCTG
TACTTATTACGGCAGTTCTCCTTCTATTGTCACTTCCAGTACTGGCCGGAGCTATCACAA
TGCTATTAACGGACCGTAACTTTAACACGTCCTTTTTCGACCCCTCGGGGGGGGGAGACC
CAATTCTATACCAACACCTCTTTTGATTTTTTGGTCACCCTGAAGTTTA
>UE_IFG_076
GGTCAACAAATCATAAAGATATTGGAACTTTATATTTCATTTTTGGAGCTTGAGCAGGTT
TGCTAGGGTCAGCTCTTAGGGCTCTGATTCGCCTAGAATTAGGCCAACCTGGGTCATTGA
TAGAAAATGATCAGATTTATAACACTATTGTAACAGCACACGCTTTCGTGATGATTTTCT
TCATGGTTATGCCAATTTTAATTGGAGGATTCGGAAACTGGCTTGTCCCAATGATAATTG
GGGCTCAAGACATGGCTTTCCCTCGGATGAATAATATAAGATTTTGATTATTACCCCCAT
CTTTATCATTACTGTCAATTTCCGCGTTTGCTGGTGCTGGTGCTGGTACTGGTTGAACTG
TATACCCACCTTTAGCAGGAAACCTATTTCATTCTGGGATCTCGGTAGATCTAGCAATTT
TTAGTTTACATTTGGCTGGAGCATCTTCAATTTTAGGAGCTATTAATTTTATCACCACTA
TCATAAATATACGGTCTGCCTCTATGTCTTTAGATTCTATTCCTTTATTTGTGTGATCTG
TACTTATTACGGCAGTTCTCCTTCTATTGTCACTTCCAGTACTGGCCGGAGCTATCACAA
TGCTATTAACGGACCGTAACTTTAACACGTCCTTTTTCGACCCCTCGGGGGGGGGAGACC
CAATTCTGTACCAACACCTCTTTTGATTTTTTGGTCACCCTGAAGTTTA
>UE_IFG_077
GGTCAACAAATCATAAAGATATTGGAACTTTATATTTCATTTTTGGAGCTTGAGCAGGTT
TGCTAGGGTCAGCTCTTAGGGCTCTGATTCGCCTAGAATTAGGCCAACCTGGGTCATTGA
TAGAAAATGATCAGATTTATAACACTATTGTAACAGCACACGCTTTCGTGATGATTTTCT
TCATGGTTATGCCAATTTTAATTGGAGGATTCGGAAACTGGCTTGTCCCAATGATAATTG
GGGCTCAAGACATGGCTTTCCCTCGGATGAATAATATAAGATTTTGATTATTACCCCCAT
CTTTATCATTACTGTCAATTTCCGCGTTTGCTGGTGCTGGTGCTGGTACTGGTTGAACTG
TATACCCACCTTTAGCAGGAAACCTATTTCATTCTGGGATCTCGGTAGATCTAGCAATTT
TTAGTTTACATTTGGCTGGAGCATCTTCAATTTTAGGAGCTATTAATTTTATCACCACTA
TCATAAATATACGGTCTGCCTCTATGTCTTTAGATTCTATTCCTTTATTTGTGTGATCTG
TACTTATTACGGCAGTTCTCCTTCTATTGTCACTTCCAGTACTGGCCGGAGCTATCACAA
TGCTATTAACGGACCGTAACTTTAACACGTCCTTTTTCGACCCCTCGGGGGGGGGAGACC
CAATTCTGTACCAACACCTCTTTTGATTTTTTGGTCACCCTGAAGTTTA
>UE_IFG_078
GGTCAACAAATCATAAAGATATTGGAACTTTATATTTCATTTTTGGAGCTTGAGCAGGTT
TGCTAGGGTCAGCTCTTAGGGCTCTGATTCGCCTAGAATTAGGCCAACCTGGGTCATTGA
TAGAAAATGATCAGATTTATAACACTATTGTAACAGCACACGCTTTCGTGATGATTTTCT
TCATGGTTATGCCAATTTTAATTGGAGGATTCGGAAACTGGCTTGTCCCAATGATAATTG
GGGCTCAAGACATGGCTTTCCCTCGGATGAATAATATAAGATTTTGATTATTACCCCCAT
CTTTATCATTACTGTCAATTTCCGCGTTTGCTGGTGCTGGTGCTGGTACTGGTTGAACTG
TATACCCACCTTTAGCAGGAAACCTATTTCATTCTGGGATCTCGGTAGATCTAGCAATTT
TTAGTTTACATTTGGCTGGAGCATCTTCAATTTTAGGAGCTATTAATTTTATCACCACTA
TCATAAATATACGGTCTGCCTCTATGTCTTTAGATTCTATTCCTTTATTTGTGTGATCTG
TACTTATTACGGCAGTTCTCCTTCTATTGTCACTTCCAGTACTGGCCGGAGCTATCACAA
TGCTATTAACGGACCGTAACTTTAACACGTCCTTTTTCGACCCCTCGGGGGGGGGAGACC
CAATTCTGTACCAACACCTCTTTTGATTTTTTGGTCACCCTGAAGTTTA
>UE_IFG_079
GGTCAACAAATCATAAAGATATTGGAACTCTATACTTCATTTTCGGTGCTTGGGCAGGAC
TCTTGGGGTCAGCATTAAGTGCTTTGATCCGTTTAGAACTGGGCCAACCAGGTTCTCTGA
TAGAAAATGATCAAATTTACAACACCATTGTAACGGCACATGCTTTTGTCATGATTTTTT
TTATAGTGATGCCGATTCTAATCGGAGGATTTGGTAACTGGCTTGTCCCGATAATGATTG
GAGCCCAAGACATAGCTTTCCCTCGAATAAACAACATGAGGTTCTGGTTACTCCCACCTT
CCTTATCTTTACTCTCTATTTCTGCTTTTGCTGGTGCTGGGGCTGGCACTGGTTGAACTG
TGTACCCACCACTAGCAGGAAACCTTTTTCATTCTGGAATTTCAGTAGACCTGGCAATCT
TTAGATTACATCTTGCGGGTGCATCCTCCATCCTAGGAGCAATCAACTTTATCACTACAA
TTATAAATATACGATCAGCTTCGATGTCCTTGGACTCCATTCCTTTATTTGTCTGATCTG
TCCTTATTACAGCAGTACTTCTTCTTCTTTCCCTCCCAGTTCTAGCAGGAGCCATCACCA
TGCTATTAACAGACCGTAATTTTAACACATCCTTCTTTGACCCTTCAGGGGGGGGAGACC
CAATTTTGTACCAACATCTCTTCTGATTTTTTGGTCACCCTGAAGTTTA
>UE_IFG_080
GGTCAACAAATCATAAAGATATTGGAACTTTATATTTCATTTTTGGAGCTTGAGCAGGTT
TGCTAGGGTCAGCTCTTAGGGCTCTGATTCGCCTAGAATTAGGCCAACCTGGGTCATTGA
TAGAAAATGATCAGATTTATAACACTATTGTAACAGCACACGCTTTCGTGATGATTTTCT
TCATGGTTATGCCAATTTTAATTGGAGGATTCGGAAACTGGCTTGTCCCAATGATAATTG
GGGCTCAAGACATGGCTTTCCCTCGGATGAATAATATAAGATTTTGATTATTACCCCCAT
CTTTATCATTACTGTCAATTTCCGCATTTGCTGGTGCTGGTGCCGGTACTGGTTGAACTG
TATACCCACCTTTAGCAGGAAACCTATTTCATTCTGGGATCTCGGTAGATCTAGCAATTT
TTAGTTTACATTTGGCTGGAGCATCTTCAATTTTAGGAGCTATTAATTTTATCACCACTA
TCATAAATATACGGTCTGCCTCTATGTCTTTAGATTCTATTCCTTTATTTGTATGATCTG
TACTTATTACGGCAGTTCTCCTTCTATTGTCACTTCCAGTACTGGCCGGAGCTATCACAA
TGCTATTAACGGACCGTAACTTTAATACGTCCTTTTTCGACCCCTCGGGGGGGGGAGACC
CAATTCTGTACCAACACCTCTTTAGATTTTTTGGTCACCCTGAAGTTTA
>UE_IFG_081
GGTCAACAAATCATAAAGATATTGGAACTCTATACTTCATTTTCGGTGCTTGGGCAGGAC
TCTTGGGGTCAGCATTAAGTGCTTTGATCCGTTTAGAACTGGGCCAACCAGGTTCTCTGA
TAGAAAATGATCAAATTTACAACACCATTGTAACGGCACATGCTTTTGTCATGATTTTTT
TTATAGTGATGCCGATTCTAATCGGAGGATTTGGTAACTGGCTTGTCCCGATAATGATTG
GAGCCCAAGACATAGCTTTCCCTCGAATAAACAACATGAGGTTCTGGTTACTCCCACCTT
CCTTATCTTTACTCTCTATTTCTGCTTTTGCTGGTGCTGGGGCTGGCACTGGTTGAACTG
TGTACCCACCACTAGCAGGAAACCTTTTTCATTCTGGAATTTCAGTAGACTTGGCAATCT
TTAGATTACATCTTGCGGGTGCATCCTCCATCCTAGGAGCAATCAACTTTATCACTACAA
TTATAAATATGCGATCAGCTTCGATGTCCTTGGACTCCATTCCTTTATTTGTCTGATCTG
TCCTTATTACAGCAGTACTTCTTCTTCTTTCCCTCCCAGTTCTAGCAGGAGCCATCACCA
TGCTATTAACAGACCGTAATTTTAACACATCCTTCTTTGACCCTTCAGGGGGGGGAGACC
CAATTTTGTACCAACATCTCTTCTGATTTTTTGGTCACCCTGAAGTTTA
>UE_IFG_082
GGTCAACAAATCATAAAGATATTGGAACTTTATATTTCATTTTTGGAGCTTGAGCAGGTT
TGCTAGGGTCAGCTCTTAGGGCTCTGATTCGCCTAGAGTTAGGCCAACCTGGGTCATTGA
TAGAAAATGATCAGATTTATAACACTATTGTAACAGCACACGCTTTCGTGATGATTTTCT
TCATGGTTATGCCAATTTTAATTGGAGGATTCGGAAACTGGCTTGTCCCAATGATAATTG
GGGCTCAAGACATGGCTTTCCCTCGGATGAATAATATAAGATTTTGATTATTACCCCCAT
CTTTATCATTACTGTCAATTTCCGCGTTTGCTGGTGCTGGTGCTGGTACTGGTTGAACTG
TATACCCACCTTTAGCAGGTAACCTATTTCACTCTGGGATCTCGGTAGATCTAGCAATTT
TTAGTTTACATTTGGCTGGAGCATCTTCAATTTTAGGAGCTATTAATTTTATCACCACTA
TCATAAATATACGGTCTGCCTCTATGTCTTTAGATTCTATTCCTTTATTTGTGTGATCTG
TACTTATTACGGCAGTTCTCCTTCTATTGTCACTTCCAGTACTGGCCGGAGCTATCACAA
TGCTATTAACGGACCGTAACTTTAACACGTCCTTTTTCGACCCCTCGGGGGGGGGAGACC
CAATTCTATACCAACACCTCTTTTGATTTTTTGGTCACCCTGAAGTTTA
>UE_IFG_083
GGTCAACAAATCATAAAGATATTGGAACTTTATATTTCATTTTTGGAGCTTGAGCAGGTT
TGCTAGGGTCAGCTCTTAGGGCTCTGATTCGCCTAGAATTAGGCCAACCTGGGTCATTGA
TAGAAAATGATCAGATTTATAACACTATTGTAACAGCACACGCTTTCGTGATGATTTTCT
TCATGGTTATGCCAATTTTAATTGGAGGATTCGGAAACTGGCTTGTCCCAATGATAATTG
GGGCTCAAGACATGGCTTTCCCTCGGATGAATAATATAAGATTTTGATTATTACCCCCAT
CTTTATCATTACTGTCAATTTCCGCGTTTGCTGGTGCTGGTGCTGGTACTGGTTGAACTG
TATACCCACCTTTAGCAGGAAACCTATTTCATTCTGGGATCTCGGTAGATCTAGCAATTT
TTAGTTTACATTTGGCTGGAGCATCTTCAATTTTAGGAGCTATTAATTTTATCACCACTA
TCATAAATATACGGTCTGCCTCTATGTCTTTAGATTCTATTCCTTTATTTGTGTGATCTG
TACTTATTACGGCAGTTCTCCTTCTATTGTCACTTCCAGTACTGGCCGGAGCTATCACAA
TGCTATTAACGGACCGTAACTTTAACACGTCCTTTTTCGACCCCTCGGGGGGGGGAGACC
CAATTCTGTACCAACACCTCTTTTGATTTTTTGGTCACCCTGAAGTTTA
>UE_IFG_084
GGTCAACAAATCATAAAGATATTGGAACTCTATACTTCATTTTCGGTGCTTGGGCAGGAC
TCTTGGGGTCAGCATTAAGTGCTTTGATCCGTTTAGAACTGGGCCAACCAGGTTCTCTGA
TAGAAAATGATCAAATTTACAACACCATTGTAACGGCACATGCTTTTGTCATGATTTTTT
TTATAGTGATGCCGATTCTAATCGGAGGATTTGGTAACTGGCTTGTCCCGATAATGATTG
GAGCCCAAGACATAGCTTTCCCTCGAATAAACAACATGAGGTTCTGGTTACTCCCACCTT
CCTTATCTTTACTCTCTATTTCTGCTTTTGCTGGTGCTGGGGCTGGCACTGGTTGAACTG
TGTACCCACCACTAGCAGGAAACCTTTTTCATTCTGGAATTTCAGTAGACCTGGCAATCT
TTAGATTACATCTTGCGGGTGCATCCTCCATCCTAGGAGCAATCAACTTTATCACTACAA
TTATAAATATACGATCAGCTTCGATGTCCTTGGACTCCATTCCTTTATTTGTCTGATCTG
TCCTTATTACAGCAGTACTTCTTCTTCTTTCCCTCCCAGTTCTAGCAGGAGCCATCACCA
TGCTATTAACAGACCGTAATTTTAACACATCCTTCTTTGACCCTTCAGGGGGGGGAGACC
CAATTTTGTACCAACATCTCTTCTGATTTTTTGGTCACCCTGAAGTTTA
>UE_IFG_085
GGTCAACAAATCATAAAGATATTGGAACTTTATATTTCATTTTTGGAGCTTGAGCAGGTT
TGCTAGGGTCAGCTCTTAGGGCTCTGATTCGCCTAGAATTAGGCCAACCTGGGTCATTGA
TAGAAAATGATCAGATTTATAACACTATTGTAACAGCACACGCTTTCGTGATGATTTTCT
TCATGGTTATGCCAATTTTAATTGGAGGATTCGGAAACTGGCTTGTCCCAATGATAATTG
GGGCTCAAGACATGGCTTTCCCTCGGATGAATAATATAAGATTTTGATTATTACCCCCAT
CTTTATCATTACTGTCAATTTCCGCATTTGCTGGTGCTGGTGCCGGTACTGGTTGAACTG
TATACCCACCTTTAGCAGGAAACCTATTTCATTCTGGGATCTCGGTAGATCTAGCAATTT
TTAGTTTACATTTGGCTGGAGCATCTTCAATTTTAGGAGCTATTAATTTTATCACCACTA
TCATAAATATACGGTCTGCCTCTATGTCTTTAGATTCTATTCCTTTATTTGTATGATCTG
TACTTATTACGGCAGTTCTCCTTCTATTGTCACTTCCAGTACTGGCCGGAGCTATCACAA
TGCTATTAACGGACCGTAACTTTAATACGTCCTTTTTCGACCCCTCGGGGGGGGGAGACC
CAATTCTGTACCAACACCTCTTTTGATTTTTTGGTCACCCTGAAGTTTA
>UE_IFG_087
GGTCAACAAATCATAAAGATATTGGAACTTTATATTTCATTTTTGGAGCTTGAGCAGGTT
TGCTAGGGTCAGCTCTTAGGGCTCTGATTCGCCTAGAATTAGGCCAACCTGGGTCATTGA
TAGAAAATGATCAGATTTATAACACTATTGTAACAGCACACGCTTTCGTGATGATTTTCT
TCATGGTTATGCCAATTTTAATTGGAGGATTCGGAAACTGGCTTGTCCCAATGATAATTG
GGGCTCAAGACATGGCTTTCCCTCGGATGAATAATATAAGATTTTGATTATTACCCCCAT
CTTTATCATTACTGTCAATTTCCGCATTTGCTGGTGCTGGTGCCGGTACTGGTTGAACTG
TATACCCACCTTTAGCAGGAAACCTATTTCATTCTGGGATCTCGGTAGATCTAGCAATTT
TTAGTTTACATTTGGCTGGAGCATCTTCAATTTTAGGAGCTATTAATTTTATCACCACTA
TCATAAATATACGGTCTGCCTCTATGTCTTTAGATTCTATTCCTTTATTTGTATGATCTG
TACTTATTACGGCAGTTCTCCTTCTATTGTCACTTCCAGTACTGGCCGGAGCTATCACAA
TGCTATTAACGGACCGTAACTTTAATACGTCCTTTTTCGACCCCTCGGGGGGGGGAGACC
CAATTCTGTACCAACACCTCTTTTGATTTTTTGGTCACCCTGAAGTTTA
>UE_IFG_088
GGTCAACAAATCATAAAGATATTGGAACTCTATACTTCATTTTCGGTGCTTGGGCAGGAC
TCTTGGGGTCAGCATTAAGTGCTTTGATCCGTTTAGAACTGGGCCAACCAGGTTCTCTGA
TAGAAAATGATCAAATTTACAACACCATTGTAACGGCACATGCTTTTGTCATGATTTTTT
TTATAGTGATGCCGATTCTAATCGGAGGATTTGGTAACTGGCTCGTCCCGATAATGATTG
GAGCCCAAGACATAGCTTTCCCTCGAATAAACAACATGAGGTTCTGGTTACTCCCACCTT
CCTTATCTTTACTCTCTATTTCTGCTTTTGCTGGGGCTGGGGCTGGCACTGGTTGAACTG
TGTACCCACCACTAGCAGGAAACCTTTTTCATTCTGGAATTTCAGTAGACTTGGCAATCT
TTAGATTACATCTTGCGGGTGCATCCTCCATTCTAGGAGCAATCAACTTTATCACTACAA
TTATAAATATACGATCAGCTTCGATGTCCTTGGATTCCATTCCTTTATTTGTCTGATCTG
TCCTTATTACAGCAGTACTTCTTCTTCTTTCCCTCCCAGTTCTAGCAGGAGCCATCACCA
TGCTATTAACAGACCGTAATTTTAACACATCCTTCTTTGACCCTTCAGGGGGGGGAGACC
CAATTTTGTACCAACATCTCTTCTGATTTTTTGGTCACCCTGAAGTTTA
>UE_IFG_089
GGTCAACAAATCATAAAGATATTGGAACTTTATATTTCATTTTTGGAGCTTGAGCAGGTT
TGCTAGGGTCAGCTCTTAGGGCTCTGATTCGCCTAGAATTAGGCCAACCTGGGTCATTGA
TAGAAAATGATCAGATTTATAACACTATTGTAACAGCACACGCTTTCGTGATGATTTTCT
TCATGGTTATGCCAATTTTAATTGGAGGATTCGGAAACTGGCTTGTCCCAATGATAATTG
GGGCTCAAGACATGGCTTTCCCTCGGATGAATAATATAAGATTTTGATTATTACCCCCAT
CTTTATCATTACTGTCAATTTCCGCGTTTGCTGGTGCTGGTGCTGGTACTGGTTGAACTG
TATACCCACCTTTAGCAGGAAACCTATTTCATTCTGGGATCTCGGTAGATCTAGCAATTT
TTAGTTTACATTTGGCTGGAGCATCTTCAATTTTAGGAGCTATTAATTTTATCACCACTA
TCATAAATATACGGTCTGCCTCTATGTCTTTAGATTCTATTCCTTTATTTGTGTGATCTG
TACTTATTACGGCAGTTCTCCTTCTATTGTCACTTCCAGTACTGGCCGGAGCTATCACAA
TGCTATTAACGGACCGTAACTTTAACACGTCCTTTTTCGACCCCTCGGGGGGGGGAGACC
CAATTCTGTACCAACACCTCTTTTGATTTTTTGGTCACCCTGAAGTTTA
>UE_IFG_090
GGTCAACAAATCATAAAGATATTGGAACTTTATATTTCATTTTTGGAGCTTGAGCAGGTT
TGCTAGGGTCAGCTCTTAGGGCTCTGATTCGCCTAGAATTAGGCCAACCTGGGTCATTGA
TAGAAAATGATCAGATTTATAACACTATTGTAACAGCACACGCTTTCGTGATGATTTTCT
TCATGGTTATGCCAATTTTAATTGGAGGATTCGGAAACTGGCTTGTCCCAATGATAATTG
GGGCTCAAGACATGGCTTTCCCTCGGATGAATAATATAAGATTTTGATTATTACCCCCAT
CTTTATCATTACTGTCAATTTCCGCGTTTGCTGGTGCTGGTGCTGGTACTGGTTGAACTG
TATACCCACCTTTAGCAGGAAACCTATTTCATTCTGGGATCTCGGTAGATCTAGCAATTT
TTAGTTTACATTTGGCTGGAGCATCTTCAATTTTAGGAGCTATTAATTTTATCACCACTA
TCATAAATATACGGTCTGCCTCTATGTCTTTAGATTCTATTCCTTTATTTGTGTGATCTG
TACTTATTACGGCAGTTCTCCTTCTATTGTCACTTCCAGTACTGGCCGGAGCTATCACAA
TGCTATTAACGGACCGTAACTTTAACACGTCCTTTTTCGACCCCTCGGGGGGGGGAGACC
CAATTCTGTACCAACACCTCTTTTGATTTTTTGGTCACCCTGAAGTTTA
>UE_IFG_091
GGTCAACAAATCATAAAGATATTGGAACTTTATATTTCATTTTTGGAGCTTGAGCAGGTT
TGCTAGGGTCAGCTCTTAGGGCTCTGATTCGCCTAGAATTAGGCCAACCTGGGTCATTGA
TAGAAAATGATCAGATTTATAACACTATTGTAACAGCACACGCTTTCGTGATGATTTTCT
TCATGGTTATGCCAATTTTAATTGGAGGATTCGGAAACTGGCTTGTCCCAATGATAATTG
GGGCTCAAGACATGGCTTTCCCTCGGATGAATAATATAAGATTTTGATTATTACCCCCAT
CTTTATCATTACTGTCAATTTCCGCATTTGCTGGTGCTGGTGCCGGTACTGGTTGAACTG
TATACCCACCTTTAGCAGGAAACCTATTTCATTCTGGGATCTCGGTAGATCTAGCAATTT
TTAGTTTACATTTGGCTGGAGCATCTTCAATTTTAGGAGCTATTAATTTTATCACCACTA
TCATAAATATACGGTCTGCCTCTATGTCTTTAGATTCTATTCCTTTATTTGTATGATCTG
TACTTATTACGGCAGTTCTCCTTCTATTGTCACTTCCAGTACTGGCCGGAGCTATCACAA
TGCTATTAACGGACCGTAACTTTAATACGTCCTTTTTCGACCCCTCGGGGGGGGGAGACC
CAATTCTGTACCAACACCTCTTTTGATTTTTTGGTCACCCTGAAGTTTA
>UE_IFG_092
GGTCAACAAATCATAAAGATATTGGAACTTTATATTTCATTTTTGGAGCTTGAGCAGGTT
TGCTAGGGTCAGCTCTTAGGGCTCTGATTCGCCTAGAATTAGGCCAACCTGGGTCATTGA
TAGAAAATGATCAGATTTATAACACTATTGTAACAGCACACGCTTTCGTGATGATTTTCT
TCATGGTTATGCCAATTTTAATTGGAGGATTCGGAAACTGGCTTGTCCCAATGATAATTG
GGGCTCAAGACATGGCTTTCCCTCGGATGAATAATATAAGATTTTGATTATTACCCCCAT
CTTTATCATTACTGTCAATTTCCGCATTTGCTGGTGCTGGTGCCGGTACTGGTTGAACTG
TATACCCACCTTTAGCAGGAAACCTATTTCATTCTGGGATCTCGGTAGATCTAGCAATTT
TTAGTTTACATTTGGCTGGAGCATCTTCAATTTTAGGAGCTATTAATTTTATCACCACTA
TCATAAATATACGGTCTGCCTCTATGTCTTTAGATTCTATTCCTTTATTTGTATGATCTG
TACTTATTACGGCAGTTCTCCTTCTATTGTCACTTCCAGTACTGGCCGGAGCTATCACAA
TGCTATTAACGGACCGTAACTTTAATACGTCCTTTTTCGACCCCTCGGGGGGGGGAGACC
CAATTCTGTACCAACACCTCTTTTGATTTTTTGGTCACCCTGAAGTTTA
>Berniniella_hauseri3
GGTCAACAAATCATAAAGATATTGGAACTTTATATTTTATTTTTGGTGCCTGGGCAGGAT
TATTAGGATCTGCTCTAAGAGCATTGATTCGGTTAGAATTAGGTCAACCTGGTTCTTTAA
TAGAAAATGATCAAATTTATAACACTATTGTTACAGCTCATGCTTTTGTAATAATTTTTT
TTATAGTTATACCTATTTTAATTGGAGGTTTTGGTAATTGATTAGTACCTATAATAATTG
GTGCTCAAGATATAGCCTTTCCTCGTATAAATAACATAAGATTTTGATTATTGCCCCCTT
CTTTATCTTTACTTTCAATTTCAGCTTTTGCTGGTGCTGGAGTTGGAACTGGTTGAACTG
TTTATCCTCCATTAGCAGGAAATTTATTTCATTCTGGGATTTCTGTAGATTTAGCTATTT
TTAGTTTACATTTAGCAGGAGCTTCTTCAATTTTAGGAGCTATTAATTTTATTACTACTA
TTATAAATATGCGATCTTCTTCGATAACTTTAGATTCAATTCCATTATTTGTTTGATCTG
TACTAATTACAGCTGTATTATTACTTTTATCACTTCCTGTTTTAGCTGGAGCTATTACAA
TATTATTAACAGATCGAAATTTTAATACTACATTTTTTGATCCTGCTGGAGGAGGGGACC
CAATTTTATACCAACATTTATTTTGATTTTTTGGTCACCCTGAAGTTTA
>Berniniella_hauseri1
GGTCAACAAATCATAAAGATATTGGAACTTTATATTTTATTTTTGGTGCCTGGGCAGGAT
TATTAGGATCTGCTCTAAGAGCATTGATTCGGTTAGAATTAGGTCAACCTGGTTCTTTAA
TAGAAAATGATCAAATTTATAACACTATTGTTACAGCTCATGCTTTTGTAATAATTTTTT
TTATAGTTATACCTATTTTAATTGGAGGTTTTGGTAATTGATTAGTACCTATAATAATTG
GTGCTCAAGATATAGCCTTTCCTCGTATAAATAACATAAGATTTTGATTATTGCCCCCTT
CTTTATCTTTACTTTCAATTTCAGCTTTTGCTGGTGCTGGAGTTGGAACTGGTTGAACTG
TTTATCCTCCATTAGCAGGAAATTTATTTCATTCTGGGATTTCTGTAGATTTAGCTATTT
TTAGTTTACATTTAGCAGGAGCTTCTTCAATTTTAGGAGCTATTAATTTTATTACTACTA
TTATAAATATGCGATCTTCTTCGATAACTTTAGATTCAATTCCATTATTTGTTTGATCTG
TACTAATTACAGCTGTATTATTACTTTTATCACTTCCTGTTTTAGCTGGAGCTATTACAA
TATTATTAACAGACCGAAATTTTAATACTACATTTTTTGATCCTGCTGGAGGAGGGGACC
CAATTTTATACCAACATTTATTTTGATTTTTTGGTCACCCTGAAGTTTA
